# Supplementary material for: Evaluation of protein production in rice seedlings under dark conditions
Source: Sci Rep. 2022 May 11;12:7759. doi: 10.1038/s41598-022-11672-0 (PMC9095683; doi:10.1038/s41598-022-11672-0)
Supplement: Supplementary file 1 — Supplementary Information 1. [file 41598_2022_11672_MOESM1_ESM.xlsx]

## Sheet: Fig.1
									Absorption					Volume of protein solution (ml)		Protein amount (mg)								Absorption					Volume of protein solution (ml)		Protein amount (mg)
									Technical replicate							Technical replicate								Technical replicate							Technical replicate
Calibration curve for 4 and 5 DAGs						4 DAG	Dark		1	2	3	Average				1	2	3	Average			Light		1	2	3	Average				1	2	3	Average
BSA (mg)	Stadard sample			Average			Water	plant #1	0.616	0.596	0.588	0.6		0.5		0.120183	0.0896024	0.07737	0.0957187			Water	plant #1	0.62	0.64	0.596	0.618667		0.5		0.1263	0.156881	0.0896024	0.124261
	1	2	3					plant #2	0.672	0.614	0.662	0.649333		0.5		0.20581	0.117125	0.19052	0.171152				plant #2	0.636	0.575	0.604	0.605		0.5		0.150765	0.0574924	0.101835	0.103364
0	0.53	0.523	0.503	0.518667				plant #3	0.611	0.597	0.59	0.599333		0.5		0.112538	0.0911315	0.0804281	0.0946993				plant #3	0.302	0.586	0.573	0.487		0.5		-0.359939	0.0743119	0.0544343	-0.0770642
1	0.514	0.571	0.545	0.543333				plant #4	0.628	0.647	0.627	0.634		0.5		0.138532	0.167584	0.137003	0.147706				plant #4	0.603	0.547	0.602	0.584		0.5		0.100306	0.0146789	0.0987768	0.0712538
5	0.695	0.714	0.715	0.708				plant #5	0.602	0.656	0.615	0.624333		0.5		0.0987768	0.181346	0.118654	0.132926				plant #5	0.634	0.608	0.601	0.614333		0.5		0.147706	0.107951	0.0972477	0.117635
10	0.967	0.893	0.96	0.94
15	1.027	1.066	0.999	1.03067			Suc	plant #1	0.55	0.378	0.63	0.519333		0.5		0.0192661	-0.243731	0.14159	-0.0276249			Suc	plant #1	0.537	0.564	0.554	0.551667		0.5		-0.000611621	0.0406728	0.0253823	0.0218145
20	1.132	1.149	1.17	1.15033				plant #2	0.558	0.561	0.547	0.555333		0.5		0.0314985	0.0360856	0.0146789	0.027421				plant #2	0.571	0.576	0.591	0.579333		0.5		0.0513761	0.0590214	0.0819572	0.0641182
								plant #3	0.574	0.588	0.579	0.580333		0.5		0.0559633	0.07737	0.0636086	0.0656473				plant #3	0.572	0.56	0.564	0.565333		0.5		0.0529052	0.0345566	0.0406728	0.0427115
								plant #4	0.563	0.622	0.584	0.589667		0.5		0.0391437	0.129358	0.0712538	0.0799185				plant #4	0.54	0.577	0.605	0.574		0.5		0.00397554	0.0605505	0.103364	0.0559633
								plant #5	0.541	0.538	0.543	0.540667		0.5		0.00550459	0.000917431	0.00856269	0.0049949				plant #5	0.591	0.579	0.6	0.59		0.5		0.0819572	0.0636086	0.0957187	0.0804281
							MS	plant #1	0.71	0.657	0.636	0.667667		0.5		0.263914	0.182875	0.150765	0.199185			MS	plant #1	0.71	0.691	0.707	0.702667		0.5		0.263914	0.234862	0.259327	0.252701
								plant #2	0.783	0.787	0.727	0.765667		0.5		0.375535	0.381651	0.289908	0.349032				plant #2	0.731	0.716	0.751	0.732667		0.5		0.296024	0.273089	0.326606	0.298573
								plant #3	0.67	0.704	0.704	0.692667		0.5		0.202752	0.25474	0.25474	0.237411				plant #3	0.776	0.734	0.573	0.694333		0.5		0.364832	0.300612	0.0544343	0.239959
								plant #4	0.6	0.713	0.684	0.665667		0.5		0.0957187	0.268502	0.224159	0.196126				plant #4	0.777	0.72	0.721	0.739333		0.5		0.366361	0.279205	0.280734	0.308767
								plant #5	0.778	0.761	0.764	0.767667		0.5		0.36789	0.341896	0.346483	0.35209				plant #5	0.71	0.737	0.732	0.726333		0.5		0.263914	0.305199	0.297554	0.288889
							Suc+MS	plant #1	0.666	0.675	0.683	0.674667		0.5		0.196636	0.210398	0.22263	0.209888			Suc+MS	plant #1	0.724	0.716	0.76	0.733333		0.5		0.285321	0.273089	0.340367	0.299592
								plant #2	0.777	0.773	0.731	0.760333		0.5		0.366361	0.360245	0.296024	0.340877				plant #2	0.649	0.687	0.755	0.697		0.5		0.170642	0.228746	0.332722	0.244037
								plant #3	0.681	0.698	0.697	0.692		0.5		0.219572	0.245566	0.244037	0.236391				plant #3	0.638	0.705	0.659	0.667333		0.5		0.153823	0.256269	0.185933	0.198675
								plant #4	0.729	0.745	0.773	0.749		0.5		0.292966	0.317431	0.360245	0.323547				plant #4	0.705	0.711	0.735	0.717		0.5		0.256269	0.265443	0.302141	0.274618
								plant #5	0.652	0.65	0.625	0.642333		0.5		0.175229	0.172171	0.133945	0.160449				plant #5	0.62	0.719	0.593	0.644		0.5		0.1263	0.277676	0.0850153	0.162997
						5 DAG	Dark		1	2	3	Average				1	2	3	Average			Light		1	2	3	Average				1	2	3	Average
							Water	plant #1	0.599	0.626	0.621	0.615333		0.5		0.0941896	0.135474	0.127829	0.119164			Water	plant #1	0.618	0.601	0.616	0.611667		0.5		0.123242	0.0972477	0.120183	0.113558
								plant #2	0.663	0.659	0.673	0.665		0.5		0.192049	0.185933	0.207339	0.195107				plant #2	0.658	0.665	0.658	0.660333		0.5		0.184404	0.195107	0.184404	0.187971
								plant #3	0.646	0.684	0.79	0.706667		0.5		0.166055	0.224159	0.386239	0.258818				plant #3	0.622	0.603	0.603	0.609333		0.5		0.129358	0.100306	0.100306	0.10999
								plant #4	0.703	0.755	0.704	0.720667		0.5		0.253211	0.332722	0.25474	0.280224				plant #4	0.571	0.59	0.576	0.579		0.5		0.0513761	0.0804281	0.0590214	0.0636086
								plant #5	0.711	0.8	0.735	0.748667		0.5		0.265443	0.401529	0.302141	0.323038				plant #5	0.504	0.515	0.565	0.528		0.5		-0.0510703	-0.0342508	0.0422018	-0.0143731
							Suc	plant #1	0.782	0.602	0.6	0.661333		0.5		0.374006	0.0987768	0.0957187	0.189501			Suc	plant #1	0.602	0.611	0.609	0.607333		0.5		0.0987768	0.112538	0.10948	0.106932
								plant #2	0.617	0.672	0.615	0.634667		0.5		0.121713	0.20581	0.118654	0.148726				plant #2	0.508	0.54	0.528	0.525333		0.5		-0.0449541	0.00397554	-0.0143731	-0.0184506
								plant #3	0.651	0.566	0.595	0.604		0.5		0.1737	0.0437309	0.0880734	0.101835				plant #3	0.575	0.544	0.558	0.559		0.5		0.0574924	0.0100917	0.0314985	0.0330275
								plant #4	0.686	0.579	0.59	0.618333		0.5		0.227217	0.0636086	0.0804281	0.123751				plant #4	0.584	0.588	0.59	0.587333		0.5		0.0712538	0.07737	0.0804281	0.0763507
								plant #5	0.645	0.645	0.635	0.641667		0.5		0.164526	0.164526	0.149235	0.159429				plant #5	0.522	0.517	0.52	0.519667		0.5		-0.0235474	-0.0311927	-0.0266055	-0.0271152
							MS	plant #1	0.876	0.769	0.92	0.855		0.5		0.517737	0.354128	0.585015	0.485627			MS	plant #1	0.874	0.729	0.686	0.763		0.5		0.514679	0.292966	0.227217	0.344954
								plant #2	0.924	0.807	0.863	0.864667		0.5		0.591131	0.412232	0.497859	0.500408				plant #2	0.955	0.92	0.926	0.933667		0.5		0.638532	0.585015	0.59419	0.605912
								plant #3	0.799	0.829	0.848	0.825333		0.5		0.4	0.445872	0.474924	0.440265				plant #3	0.81	0.824	0.824	0.819333		0.5		0.41682	0.438226	0.438226	0.431091
								plant #4	0.806	0.784	0.863	0.817667		0.5		0.410703	0.377064	0.497859	0.428542				plant #4	0.908	0.87	0.986	0.921333		0.5		0.566667	0.508563	0.685933	0.587054
								plant #5	0.68	0.688	0.685	0.684333		0.5		0.218043	0.230275	0.225688	0.224669				plant #5	0.892	0.821	0.902	0.871667		0.5		0.542202	0.433639	0.557492	0.511111
							Suc+MS	plant #1	0.851	0.868	0.856	0.858333		0.5		0.479511	0.505505	0.487156	0.490724			Suc+MS	plant #1	0.838	0.726	0.722	0.762		0.5		0.459633	0.288379	0.282263	0.343425
								plant #2	0.852	0.923	0.979	0.918		0.5		0.48104	0.589602	0.675229	0.581957				plant #2	0.75	0.701	0.818	0.756333		0.5		0.325076	0.250153	0.429052	0.33476
								plant #3	0.917	0.786	0.854	0.852333		0.5		0.580428	0.380122	0.484098	0.481549				plant #3	0.725	0.765	0.782	0.757333		0.5		0.28685	0.348012	0.374006	0.33629
								plant #4			0.77	0.77		0.5				0.355657	0.355657				plant #4	0.78	0.724	0.813	0.772333		0.5		0.370948	0.285321	0.421407	0.359225
								plant #5	0.645		0.717	0.681		0.5		0.164526		0.274618	0.219572				plant #5	0.795	0.816	0.715	0.775333		0.5		0.393884	0.425994	0.27156	0.363812
Calibration curve for 6 and 7 DAGs						6 DAG	Dark		1	2	3	Average				1	2	3	Average			Light		1	2	3	Average				1	2	3	Average
BSA (mg)	Stadard sample			Average			Water	plant #1	0.77	0.785	0.509	0.688		0.5		0.304865	0.325135	-0.0478378	0.194054			Water	plant #1	0.668	0.685	0.69	0.681		0.5		0.167027	0.19	0.196757	0.184595
	1	2	3					plant #2	0.598	0.607	0.654	0.619667		0.5		0.0724324	0.0845946	0.148108	0.101712				plant #2	0.763	0.882	0.894	0.846333		0.5		0.295405	0.456216	0.472432	0.408018
0	0.616	0.546	0.48	0.547333				plant #3	0.759	0.769	0.757	0.761667		0.5		0.29	0.303514	0.287297	0.293604				plant #3	0.809	0.809	0.846	0.821333		0.5		0.357568	0.357568	0.407568	0.374234
1	0.581	0.568	0.558	0.569				plant #4	0.671	0.716	0.764	0.717		0.5		0.171081	0.231892	0.296757	0.233243				plant #4	0.663	0.695	0.709	0.689		0.5		0.16027	0.203514	0.222432	0.195405
5	0.654	0.64	0.78	0.691333				plant #5	0.65	0.655	0.715	0.673333		0.5		0.142703	0.149459	0.230541	0.174234				plant #5	0.755	0.748	0.854	0.785667		0.5		0.284595	0.275135	0.418378	0.326036
10	1.014	0.965	0.976	0.985
15	1.092	1.127	1.108	1.109			Suc	plant #1	0.676	0.681	0.685	0.680667		0.5		0.177838	0.184595	0.19	0.184144			Suc	plant #1	0.57	0.569	0.586	0.575		0.5		0.0345946	0.0332432	0.0562162	0.0413514
20	1.219	1.257	1.282	1.25267				plant #2	0.635	0.662	0.592	0.629667		0.5		0.122432	0.158919	0.0643243	0.115225				plant #2	0.614	0.625	0.73	0.656333		0.5		0.0940541	0.108919	0.250811	0.151261
								plant #3	0.618	0.649	0.664	0.643667		0.5		0.0994595	0.141351	0.161622	0.134144				plant #3	0.605	0.635	0.857	0.699		0.5		0.0818919	0.122432	0.422432	0.208919
								plant #4	0.579	0.586	0.592	0.585667		0.5		0.0467568	0.0562162	0.0643243	0.0557658				plant #4	0.577	0.586	0.714	0.625667		0.5		0.0440541	0.0562162	0.229189	0.10982
								plant #5	0.602	0.648	0.667	0.639		0.5		0.0778378	0.14	0.165676	0.127838				plant #5	0.647	0.477	0.549	0.557667		0.5		0.138649	-0.0910811	0.00621622	0.0179279
							MS	plant #1	0.778	0.803	0.8	0.793667		0.5		0.315676	0.349459	0.345405	0.336847			MS	plant #1	1.111	1.01	1.207	1.10933		0.5		0.765676	0.629189	0.895405	0.763423
								plant #2	0.817	0.825	0.961	0.867667		0.5		0.368378	0.379189	0.562973	0.436847				plant #2	1.056	1.102	1.097	1.085		0.5		0.691351	0.753514	0.746757	0.730541
								plant #3	0.881	0.974	0.939	0.931333		0.5		0.454865	0.580541	0.533243	0.522883				plant #3	0.952	0.894	0.863	0.903		0.5		0.550811	0.472432	0.430541	0.484595
								plant #4	0.837	0.944	1.011	0.930667		0.5		0.395405	0.54	0.630541	0.521982				plant #4	0.936	0.81	1.1	0.948667		0.5		0.529189	0.358919	0.750811	0.546306
								plant #5	0.879	0.846	1.102	0.942333		0.5		0.452162	0.407568	0.753514	0.537748				plant #5	1.016	1.043	1.197	1.08533		0.5		0.637297	0.673784	0.881892	0.730991
							Suc+MS	plant #1	0.749	0.84	0.9792	0.856067		0.5		0.276486	0.399459	0.587568	0.421171			Suc+MS	plant #1	0.869	0.901	0.977	0.915667		0.5		0.438649	0.481892	0.584595	0.501712
								plant #2	0.964	0.928	0.898	0.93		0.5		0.567027	0.518378	0.477838	0.521081				plant #2	0.917	0.949	0.937	0.934333		0.5		0.503514	0.546757	0.530541	0.526937
								plant #3	0.87	0.916	0.894	0.893333		0.5		0.44	0.502162	0.472432	0.471532				plant #3	0.907	0.906	0.947	0.92		0.5		0.49	0.488649	0.544054	0.507568
								plant #4	0.934	1.012	1.025	0.990333		0.5		0.526486	0.631892	0.649459	0.602613				plant #4	0.939	0.814	0.981	0.911333		0.5		0.533243	0.364324	0.59	0.495856
								plant #5	0.759	0.881	0.92	0.853333		0.5		0.29	0.454865	0.507568	0.417477				plant #5	0.91	0.955	1.006	0.957		0.5		0.494054	0.554865	0.623784	0.557568
						7 DAG	Dark		1	2	3	Average				1	2	3	Average			Light		1	2	3	Average				1	2	3	Average
							Water	plant #1	0.605	0.713	0.683	0.667		0.5		0.0818919	0.227838	0.187297	0.165676			Water	plant #1	0.579	0.624	0.606	0.603		0.5		0.0467568	0.107568	0.0832432	0.0791892
								plant #2	0.627	0.634	0.634	0.631667		0.5		0.111622	0.121081	0.121081	0.117928				plant #2	0.566		0.571	0.5685		0.5		0.0291892		0.0359459	0.0325676
								plant #3	0.703		0.733	0.718		0.5		0.214324		0.254865	0.234595				plant #3	0.517	0.573	0.482	0.524		0.5		-0.037027	0.0386486	-0.0843243	-0.0275676
								plant #4	0.629	0.594	0.611	0.611333		0.5		0.114324	0.067027	0.09	0.0904505				plant #4	0.682	0.578	0.598	0.619333		0.5		0.185946	0.0454054	0.0724324	0.101261
								plant #5	0.647	0.674	0.692	0.671		0.5		0.138649	0.175135	0.199459	0.171081				plant #5	0.433	0.585	0.594	0.537333		0.5		-0.150541	0.0548649	0.067027	-0.00954955
							Suc	plant #1	0.544	0.534	0.534	0.537333		0.5		-0.000540541	-0.0140541	-0.0140541	-0.00954955			Suc	plant #1	0.525	0.513	0.477	0.505		0.5		-0.0262162	-0.0424324	-0.0910811	-0.0532432
								plant #2	0.556	0.583	0.6	0.579667		0.5		0.0156757	0.0521622	0.0751351	0.0476577				plant #2	0.566	0.539	0.513	0.539333		0.5		0.0291892	-0.0072973	-0.0424324	-0.00684685
								plant #3	0.556	0.714	0.602	0.624		0.5		0.0156757	0.229189	0.0778378	0.107568				plant #3	0.549		0.536	0.5425		0.5		0.00621622		-0.0113514	-0.00256757
								plant #4	0.641	0.587	0.635	0.621		0.5		0.130541	0.0575676	0.122432	0.103514				plant #4	0.505	0.516	0.505	0.508667		0.5		-0.0532432	-0.0383784	-0.0532432	-0.0482883
								plant #5	0.668	0.52	0.515	0.567667		0.5		0.167027	-0.032973	-0.0397297	0.0314414				plant #5	0.521		0.513	0.517		0.5		-0.0316216		-0.0424324	-0.037027
							MS	plant #1	0.709	0.712	0.711	0.710667		0.5		0.222432	0.226486	0.225135	0.224685			MS	plant #1	0.792	0.607	0.699	0.699333		0.5		0.334595	0.0845946	0.208919	0.209369
								plant #2	0.816	0.759	0.835	0.803333		0.5		0.367027	0.29	0.392703	0.34991				plant #2	1.009	0.819	0.957	0.928333		0.5		0.627838	0.371081	0.557568	0.518829
								plant #3			0.813	0.813		0.5				0.362973	0.362973				plant #3	0.69	0.707	0.851	0.749333		0.5		0.196757	0.21973	0.414324	0.276937
								plant #4	0.72	0.75	0.727	0.732333		0.5		0.237297	0.277838	0.246757	0.253964				plant #4	0.739	0.765	0.762	0.755333		0.5		0.262973	0.298108	0.294054	0.285045
								plant #5	0.757	0.803	0.804	0.788		0.5		0.287297	0.349459	0.350811	0.329189				plant #5	0.96	0.967		0.9635		0.5		0.561622	0.571081		0.566351
							Suc+MS	plant #1	0.627	0.668	0.672	0.655667		0.5		0.111622	0.167027	0.172432	0.15036			Suc+MS	plant #1	0.835		0.801	0.818		0.5		0.392703	-0.735676	0.346757	0.36973
								plant #2	0.611		0.708	0.6595		0.5		0.09	-0.735676	0.221081	0.155541				plant #2	0.853	0.75	0.76	0.787667		0.5		0.417027	0.277838	0.291351	0.328739
								plant #3	0.687	0.587	0.626	0.633333		0.5		0.192703	0.0575676	0.11027	0.12018				plant #3	0.697	0.746	0.649	0.697333		0.5		0.206216	0.272432	0.141351	0.206667
								plant #4	0.662	0.766	0.767	0.731667		0.5		0.158919	0.299459	0.300811	0.253063				plant #4		0.641	0.728	0.6845		0.5			0.130541	0.248108	0.189324
								plant #5	0.696	0.833	0.712	0.747		0.5		0.204865	0.39	0.226486	0.273784				plant #5		0.67	0.82	0.745		0.5			0.16973	0.372432	0.271081
Calibration curve for 8 and 9 DAGs						8 DAG	Dark		1	2	3	Average				1	2	3	Average			Light		1	2	3	Average				1	2	3	Average
BSA (mg)	Stadard sample			Average			Water	plant #1	0.806	0.826	0.859	0.830333		0.5		0.377882	0.404692	0.448928	0.4105			Water	plant #1	0.732	0.745	0.79	0.755667		0.5		0.278686	0.296113	0.356434	0.310411
	1	2	3					plant #2	0.879	0.921	0.931	0.910333		0.5		0.475737	0.532038	0.545442	0.517739				plant #2	0.803	0.788	0.784	0.791667		0.5		0.373861	0.353753	0.348391	0.358668
0	0.521	0.499	0.494	0.504667				plant #3	0.975	0.855		0.915		0.5		0.604424	0.443566	-0.702547	0.523995				plant #3	0.73	0.804	0.794	0.776		0.5		0.276005	0.375201	0.361796	0.337668
1	0.568	0.59	0.586	0.581333				plant #4	0.844	0.801	0.798	0.814333		0.5		0.42882	0.37118	0.367158	0.389053				plant #4	0.628	0.677	0.667	0.657333		0.5		0.139276	0.20496	0.191555	0.178597
5	0.678	0.795	0.714	0.729				plant #5			0.884	0.884		0.5				0.48244	0.48244				plant #5	0.768	0.769	0.779	0.772		0.5		0.326944	0.328284	0.341689	0.332306
10	0.846	0.823	0.897	0.855333
15		1.208	1.021	1.1145			Suc	plant #1	0.7	0.864	0.77	0.778		0.5		0.235791	0.45563	0.329625	0.340349			Suc	plant #1	0.651	0.699	0.636	0.662		0.5		0.170107	0.23445	0.15	0.184853
20	1.255	1.406	1.126	1.26233				plant #2	0.71	0.804	0.796	0.77		0.5		0.249196	0.375201	0.364477	0.329625				plant #2	0.707	0.691	0.822	0.74		0.5		0.245174	0.223727	0.39933	0.28941
								plant #3	0.606	0.631	0.601	0.612667		0.5		0.109786	0.143298	0.103083	0.118722				plant #3	0.693	0.704	0.699	0.698667		0.5		0.226408	0.241153	0.23445	0.234004
								plant #4	0.612	0.614	0.6	0.608667		0.5		0.117828	0.120509	0.101743	0.11336				plant #4	0.582	0.584	0.575	0.580333		0.5		0.0776139	0.0802949	0.0682306	0.0753798
								plant #5	0.546	0.554	0.574	0.558		0.5		0.0293566	0.0400804	0.0668901	0.0454424				plant #5	0.619	0.622	0.605	0.615333		0.5		0.127212	0.131233	0.108445	0.122297
							MS	plant #1	0.996	0.997	0.929	0.974		0.5		0.632574	0.633914	0.542761	0.603083			MS	plant #1	1.057	1.077	1.05	1.06133		0.5		0.714343	0.741153	0.70496	0.720152
								plant #2	1.097	1.094	1.077	1.08933		0.5		0.767962	0.763941	0.741153	0.757685				plant #2	1.096	1.129	1.114	1.113		0.5		0.766622	0.810858	0.790751	0.78941
								plant #3	0.943	0.945	0.86	0.916		0.5		0.561528	0.564209	0.450268	0.525335				plant #3	1.209	1.154	1.287	1.21667		0.5		0.918097	0.84437	1.02265	0.928374
								plant #4	0.924	0.936	0.948	0.936		0.5		0.536059	0.552145	0.568231	0.552145				plant #4	1.173	1.149	1.18	1.16733		0.5		0.869839	0.837668	0.879223	0.862243
								plant #5	0.916	1.005	0.869	0.93		0.5		0.525335	0.644638	0.462332	0.544102				plant #5	1.322	1.486	1.41	1.406		0.5		1.06957	1.28941	1.18753	1.18217
							Suc+MS	plant #1	0.935	0.967	1.021	0.974333		0.5		0.550804	0.5937	0.666086	0.60353			Suc+MS	plant #1	1.105	1.031	1.051	1.06233		0.5		0.778686	0.679491	0.7063	0.721492
								plant #2	1.05	1.061	0.991	1.034		0.5		0.70496	0.719705	0.625871	0.683512				plant #2	1.292	1.298	1.386	1.32533		0.5		1.02936	1.0374	1.15536	1.07404
								plant #3	0.822	0.922	0.828	0.857333		0.5		0.39933	0.533378	0.407373	0.446693				plant #3	1.384	1.316	1.384	1.36133		0.5		1.15268	1.06153	1.15268	1.1223
								plant #4	0.93	0.914	0.941	0.928333		0.5		0.544102	0.522654	0.558847	0.541868				plant #4	1.152	1.245	1.258	1.21833		0.5		0.841689	0.966354	0.98378	0.930608
								plant #5	0.949	0.963	0.911	0.941		0.5		0.569571	0.588338	0.518633	0.558847				plant #5	1.051	1.062	1.055	1.056		0.5		0.7063	0.721046	0.711662	0.713003
						9 DAG	Dark		1	2	3					1	2	3	Average			Light		1	2	3	Average				1	2	3	Average
							Water	plant #1	0.541	0.596	0.591	0.576		1		0.0453083	0.192761	0.179357	0.139142			Water	plant #1	0.615	0.637	0.653	0.635		1		0.2437	0.302681	0.345576	0.297319
								plant #2	0.566	0.572	0.581	0.573		1		0.112332	0.128418	0.152547	0.131099				plant #2	0.643	0.598	0.662	0.634333		1		0.318767	0.198123	0.369705	0.295532
								plant #3	0.559	0.561	0.649	0.589667		1		0.0935657	0.0989276	0.334853	0.175782				plant #3	0.619	0.628	0.618	0.621667		1		0.254424	0.278552	0.251743	0.261573
								plant #4	0.556	0.558	0.595	0.569667		1		0.0855228	0.0908847	0.19008	0.122163				plant #4	0.631	0.632	0.638	0.633667		1		0.286595	0.289276	0.305362	0.293744
								plant #5	0.569	0.597	0.656	0.607333		1		0.120375	0.195442	0.353619	0.223146				plant #5	0.574	0.602	0.628	0.601333		1		0.13378	0.208847	0.278552	0.20706
							Suc	plant #1	0.604	0.615	0.606	0.608333		1		0.214209	0.2437	0.219571	0.225827			Suc	plant #1	0.614	0.615	0.634	0.621		1		0.241019	0.2437	0.294638	0.259786
								plant #2	0.567	0.588	0.602	0.585667		1		0.115013	0.171314	0.208847	0.165058				plant #2	0.585	0.603	0.616	0.601333		1		0.163271	0.211528	0.246381	0.20706
								plant #3	0.569	0.582	0.585	0.578667		1		0.120375	0.155228	0.163271	0.146291				plant #3	0.606	0.655	0.692	0.651		1		0.219571	0.350938	0.450134	0.340214
								plant #4	0.532	0.525	0.527	0.528		1		0.0211796	0.00241287	0.0077748	0.0104558				plant #4	0.602	0.637	0.638	0.625667		1		0.208847	0.302681	0.305362	0.272297
								plant #5	0.542	0.543	0.556	0.547		1		0.0479893	0.0506702	0.0855228	0.0613941				plant #5	0.557	0.552	0.561	0.556667		1		0.0882038	0.0747989	0.0989276	0.0873101
							MS	plant #1	0.718	0.738	0.757	0.737667		1		0.519839	0.573458	0.624397	0.572565			MS	plant #1	0.853	0.808	0.855	0.838667		1		0.881769	0.761126	0.887131	0.843342
								plant #2	0.638	0.704	0.646	0.662667		1		0.305362	0.482306	0.32681	0.371492				plant #2	0.873	0.878	0.902	0.884333		1		0.935389	0.948794	1.01314	0.965773
								plant #3	0.7	0.712	0.72	0.710667		1		0.471582	0.503753	0.525201	0.500179				plant #3	0.834	0.838	0.874	0.848667		1		0.830831	0.841555	0.93807	0.870152
								plant #4	0.773	0.802	0.804	0.793		1		0.667292	0.74504	0.750402	0.720912				plant #4	0.88	0.907	0.944	0.910333		1		0.954155	1.02654	1.12574	1.03548
								plant #5	0.67	0.691	0.71	0.690333		1		0.391153	0.447453	0.498391	0.445666				plant #5	0.892	0.913	0.881	0.895333		1		0.986327	1.04263	0.956836	0.995264
							Suc+MS	plant #1	0.755	0.715	0.81	0.76		1		0.619035	0.511796	0.766488	0.63244			Suc+MS	plant #1	0.986	1.033	1.086	1.035		1		1.23834	1.36434	1.50643	1.36971
								plant #2	0.764	0.628	0.907	0.766333		1		0.643164	0.278552	1.02654	0.649419				plant #2	0.873	0.884	0.896	0.884333		1		0.935389	0.964879	0.997051	0.965773
								plant #3	0.808	0.802	0.853	0.821		1		0.761126	0.74504	0.881769	0.795979				plant #3	0.941	0.963	0.968	0.957333		1		1.11769	1.17668	1.19008	1.16148
								plant #4	0.757	0.809	0.795	0.787		1		0.624397	0.763807	0.726273	0.704826				plant #4	0.759	0.849	0.799	0.802333		1		0.629759	0.871046	0.736997	0.745934
								plant #5	0.728	0.757	0.77	0.751667		1		0.546649	0.624397	0.659249	0.610098				plant #5	0.893	0.982	0.909	0.928		1		0.989008	1.22761	1.0319	1.08284
Calibration curve for 10 and 11 DAGs except Suc/Dark at 10 DAG						10 DAG	Dark		1	2	3	Average				1	2	3	Average			Light	1	2	3	Average					1	2	3	Average
BSA (mg)	Stadard sample			Average			Water	plant #1		0.646	0.619	0.6325		1			0.290957	0.219149	0.255053			Water	plant #1	0.691	0.688	0.685	0.688		1		0.410638	0.40266	0.394681	0.40266
	1	2	3					plant #2	0.61	0.59	0.584	0.594667		1		0.195213	0.142021	0.126064	0.154433				plant #2	0.603	0.594	0.594	0.597		1		0.176596	0.15266	0.15266	0.160638
0	0.502	0.496	0.491	0.496333				plant #3	0.568	0.551	0.563	0.560667		1		0.0835106	0.0382979	0.0702128	0.0640071				plant #3	0.654	0.67	0.652	0.658667		1		0.312234	0.354787	0.306915	0.324645
1	0.592	0.587	0.575	0.584667				plant #4	0.623	0.633	0.606	0.620667		1		0.229787	0.256383	0.184574	0.223582				plant #4	0.619	0.601	0.581	0.600333		1		0.219149	0.171277	0.118085	0.169504
5	0.729	0.729	0.745	0.734333				plant #5	0.612	0.583	0.619	0.604667		1		0.200532	0.123404	0.219149	0.181028				plant #5	0.57	0.572	0.566	0.569333		1		0.0888298	0.0941489	0.0781915	0.0870567
10	0.911	1.004	0.942	0.952333
15	1.126	1.109	1.1	1.11167			Suc	plant #1	0.694	0.689	0.688	0.690333		1		0.293781	0.281343	0.278856	0.28466			Suc	plant #1	0.572	0.554	0.568	0.564667		1		0.0941489	0.0462766	0.0835106	0.0746454
20	1.302	1.27	1.2	1.25733				plant #2	0.722	0.736	0.723	0.727		1		0.363433	0.398259	0.36592	0.375871				plant #2	0.663	0.671	0.637	0.657		1		0.33617	0.357447	0.267021	0.320213
								plant #3	0.628	0.645	0.643	0.638667		1		0.129602	0.171891	0.166915	0.156136				plant #3	0.65	0.689	0.64	0.659667		1		0.301596	0.405319	0.275	0.327305
								plant #4	0.686	0.655	0.635	0.658667		1		0.273881	0.196766	0.147015	0.205887				plant #4	0.659	0.677	0.656	0.664		1		0.325532	0.373404	0.317553	0.33883
								plant #5	0.655	0.665	0.645	0.655		1		0.196766	0.221642	0.171891	0.196766				plant #5	0.603	0.6	0.606	0.603		1		0.176596	0.168617	0.184574	0.176596
							MS	plant #1	0.741	0.737	0.74	0.739333		1		0.543617	0.532979	0.540957	0.539184			MS	plant #1	0.841	0.863	0.862	0.855333		1		0.809574	0.868085	0.865426	0.847695
								plant #2	0.704	0.707	0.686	0.699		1		0.445213	0.453191	0.39734	0.431915				plant #2	0.944	0.965	0.987	0.965333		1		1.08351	1.13936	1.19787	1.14025
								plant #3	0.744	0.737	0.747	0.742667		1		0.551596	0.532979	0.559574	0.54805				plant #3	1.007	0.976	1	0.994333		1		1.25106	1.16862	1.23245	1.21738
								plant #4	0.739	0.73	0.746	0.738333		1		0.538298	0.514362	0.556915	0.536525				plant #4	0.915	0.96	1.013	0.962667		1		1.00638	1.12606	1.26702	1.13316
								plant #5	0.732	0.754	0.742	0.742667		1		0.519681	0.578191	0.546277	0.54805				plant #5	0.985	0.975	0.98	0.98		1		1.19255	1.16596	1.17926	1.17926
							Suc+MS	plant #1	0.861	0.859	0.873	0.864333		1		0.862766	0.857447	0.894681	0.871631			Suc+MS	plant #1	1.034	1.052	1.054	1.04667		1		1.32287	1.37074	1.37606	1.35656
Calibration curve for Suc/Dark at 10 DAG								plant #2	0.827	0.817	0.81	0.818		1		0.77234	0.745745	0.727128	0.748404				plant #2	1.109	1.103	1.096	1.10267		1		1.52234	1.50638	1.48777	1.5055
BSA (mg)	Stadard sample			Average				plant #3	0.771	0.786	0.793	0.783333		1		0.623404	0.663298	0.681915	0.656206				plant #3	1.169	1.077	1.128	1.12467		1		1.68191	1.43723	1.57287	1.56401
	1	2	3					plant #4	0.847	0.839	0.871	0.852333		1		0.825532	0.804255	0.889362	0.839716				plant #4	0.984	1.052	1.037	1.02433		1		1.18989	1.37074	1.33085	1.29716
0	0.52		0.511	0.5155				plant #5	0.823	0.828	0.833	0.828		1		0.761702	0.775	0.788298	0.775				plant #5	0.973	0.989	1.015	0.992333		1		1.16064	1.20319	1.27234	1.21206
1	0.599	0.613	0.595	0.602333
5	0.838	0.833	0.809	0.826667
10	1.018	1.049	1.05	1.039
15	1.237	1.197	1.172	1.202
20	1.323	1.322	1.317	1.32067
Calibration curve for 11 and 12 DAGs						11 DAG	Dark		1	2	3	Average				1	2	3	Average			Light		1	2	3	Average				1	2	3	Average
BSA (mg)	Stadard sample			Average			Water	plant #1	0.582	0.554	0.564	0.566667		1		0.244282	0.16217	0.191496	0.199316			Water	plant #1	0.504	0.505	0.508	0.505667		1		0.0155425	0.0184751	0.0272727	0.0204301
	1	2	3					plant #2	0.614	0.598	0.662	0.624667		1		0.338123	0.291202	0.478886	0.369404				plant #2	0.582	0.603	0.638	0.607667		1		0.244282	0.305865	0.408504	0.31955
0	0.441	0.551	0.465	0.485667				plant #3	0.611	0.608	0.623	0.614		1		0.329326	0.320528	0.364516	0.338123				plant #3	0.553	0.545	0.554	0.550667		1		0.159238	0.135777	0.16217	0.152395
1	0.517	0.526	0.53	0.524333				plant #4	0.599	0.623	0.594	0.605333		1		0.294135	0.364516	0.279472	0.312708				plant #4	0.531	0.536	0.531	0.532667		1		0.0947214	0.109384	0.0947214	0.099609
5	0.693	0.687	0.682	0.687333				plant #5	0.56	0.65	0.592	0.600667		1		0.179765	0.443695	0.273607	0.299022				plant #5	0.556	0.517	0.592	0.555		1		0.168035	0.0536657	0.273607	0.165103
10	0.854	0.852	0.857	0.854333
15	1.007	1.05	0.972	1.00967			Suc	plant #1	0.542	0.559	0.559	0.553333		1		0.126979	0.176833	0.176833	0.160215			Suc	plant #1	0.514	0.521	0.53	0.521667		1		0.044868	0.0653959	0.0917889	0.0673509
20	1.138	1.213	1.156	1.169				plant #2	0.539	0.532	0.536	0.535667		1		0.118182	0.097654	0.109384	0.108407				plant #2	0.492	0.493	0.494	0.493		1		-0.0196481	-0.0167155	-0.013783	-0.0167155
								plant #3	0.526	0.535	0.538	0.533		1		0.0800587	0.106452	0.115249	0.100587				plant #3	0.554	0.607	0.604	0.588333		1		0.16217	0.317595	0.308798	0.262854
								plant #4	0.541	0.553	0.555	0.549667		1		0.124047	0.159238	0.165103	0.149462				plant #4	0.605	0.592	0.565	0.587333		1		0.31173	0.273607	0.194428	0.259922
								plant #5	0.511	0.505	0.504	0.506667		1		0.0360704	0.0184751	0.0155425	0.0233627				plant #5	0.575	0.555	0.568	0.566		1		0.223754	0.165103	0.203226	0.197361
							MS	plant #1	0.727	0.723	0.681	0.710333		1		0.669501	0.657771	0.534604	0.620626			MS	plant #1	0.841	0.735	0.88	0.818667		1		1.00381	0.692962	1.11818	0.938319
								plant #2	0.71	0.71	0.683	0.701		1		0.619648	0.619648	0.540469	0.593255				plant #2	0.972	0.915	0.998	0.961667		1		1.38798	1.22082	1.46422	1.35767
								plant #3	0.674	0.715	0.712	0.700333		1		0.514076	0.634311	0.625513	0.5913				plant #3	0.738	0.779	0.792	0.769667		1		0.70176	0.821994	0.860117	0.794624
								plant #4	0.605	0.609	0.612	0.608667		1		0.31173	0.32346	0.332258	0.322483				plant #4	0.903	0.929	0.974	0.935333		1		1.18563	1.26188	1.39384	1.28045
								plant #5	0.614	0.618	0.661	0.631		1		0.338123	0.349853	0.475953	0.387977				plant #5	0.848	0.852	0.871	0.857		1		1.02434	1.03607	1.09179	1.05073
							Suc+MS	plant #1	0.738	0.792	0.758	0.762667		1		0.70176	0.860117	0.760411	0.774096			Suc+MS	plant #1	0.758	0.804	0.733	0.765		1		0.760411	0.895308	0.687097	0.780938
								plant #2	0.792	0.823	0.794	0.803		1		0.860117	0.951026	0.865982	0.892375				plant #2	0.991	0.967	0.873	0.943667		1		1.4437	1.37331	1.09765	1.30489
								plant #3	0.651	0.761	0.76	0.724		1		0.446628	0.769208	0.766276	0.660704				plant #3	0.86	0.864	0.861	0.861667		1		1.05953	1.07126	1.06246	1.06442
								plant #4	0.786	0.819	0.818	0.807667		1		0.842522	0.939296	0.936364	0.906061				plant #4	0.779	0.909	0.869	0.852333		1		0.821994	1.20323	1.08592	1.03705
								plant #5	0.801	0.8	0.845	0.815333		1		0.88651	0.883578	1.01554	0.928543				plant #5	0.966	1.033	1.037	1.012		1		1.37038	1.56686	1.57859	1.50528
						12 DAG	Dark		1	2	3	Average				1	2	3	Average			Light		1	2	3	Average				1	2	3	Average
							Water	plant #1	0.702	0.702	0.713	0.705667		1		0.596188	0.596188	0.628446	0.60694			Water	plant #1	0.687	0.713	0.674	0.691333		1		0.552199	0.628446	0.514076	0.564907
								plant #2		0.62	0.643	0.6315		1			0.355718	0.423167	0.389443				plant #2	0.625	0.601	0.598	0.608		1		0.370381	0.3	0.291202	0.320528
								plant #3	0.636	0.635	0.679	0.65		1		0.402639	0.399707	0.528739	0.443695				plant #3	0.725	0.719	0.666	0.703333		1		0.663636	0.646041	0.490616	0.600098
								plant #4	0.582	0.617	0.638	0.612333		1		0.244282	0.346921	0.408504	0.333236				plant #4	0.585	0.59	0.559	0.578		1		0.253079	0.267742	0.176833	0.232551
								plant #5	0.637	0.667	0.666	0.656667		1		0.405572	0.493548	0.490616	0.463245				plant #5	0.66	0.6	0.667	0.642333		1		0.473021	0.297067	0.493548	0.421212
							Suc	plant #1	0.634	0.589	0.621	0.614667		1		0.396774	0.264809	0.358651	0.340078			Suc	plant #1	0.63	0.629	0.599	0.619333		1		0.385044	0.382111	0.294135	0.353763
								plant #2	0.586	0.572	0.573	0.577		1		0.256012	0.214956	0.217889	0.229619				plant #2	0.548	0.601	0.6	0.583		1		0.144575	0.3	0.297067	0.247214
								plant #3	0.614	0.591	0.609	0.604667		1		0.338123	0.270674	0.32346	0.310753				plant #3	0.577	0.594	0.572	0.581		1		0.229619	0.279472	0.214956	0.241349
								plant #4	0.586	0.573	0.574	0.577667		1		0.256012	0.217889	0.220821	0.231574				plant #4	0.595	0.612	0.59	0.599		1		0.282405	0.332258	0.267742	0.294135
								plant #5	0.608	0.615	0.585	0.602667		1		0.320528	0.341056	0.253079	0.304888				plant #5	0.552	0.558		0.555		1		0.156305	0.1739		0.165103
							MS	plant #1	0.778	0.838	0.823	0.813		1		0.819062	0.995015	0.951026	0.921701			MS	plant #1	0.921		1.199	1.06		1		1.23842		2.05367	1.64604
								plant #2	0.812	0.804	0.796	0.804		1		0.918768	0.895308	0.871848	0.895308				plant #2	0.901	0.924	0.851	0.892		1		1.17977	1.24721	1.03314	1.15337
								plant #3	0.815	0.776	0.685	0.758667		1		0.927566	0.813196	0.546334	0.762366				plant #3	0.873		0.921	0.897		1		1.09765		1.23842	1.16804
								plant #4		0.833	0.822	0.8275		1			0.980352	0.948094	0.964223				plant #4	0.736	0.729	0.712	0.725667		1		0.695894	0.675367	0.625513	0.665591
								plant #5	0.653	0.698	0.673	0.674667		1		0.452493	0.584457	0.511144	0.516031				plant #5	0.918	0.908	0.905	0.910333		1		1.22962	1.20029	1.1915	1.20714
							Suc+MS	plant #1	0.936	0.866	0.838	0.88		1		1.2824	1.07713	0.995015	1.11818			Suc+MS	plant #1	0.915	0.936	0.98	0.943667		1		1.22082	1.2824	1.41144	1.30489
								plant #2	0.922	0.91	0.899	0.910333		1		1.24135	1.20616	1.1739	1.20714				plant #2	0.97	0.973	0.889	0.944		1		1.38211	1.39091	1.14457	1.30587
								plant #3	0.948		0.95	0.949		1		1.3176		1.32346	1.32053				plant #3	0.835	0.879	0.875	0.863		1		0.986217	1.11525	1.10352	1.06833
								plant #4	0.718	0.741		0.7295		1		0.643109	0.710557		0.676833				plant #4	0.93	0.937	0.967	0.944667		1		1.26481	1.28534	1.37331	1.30782
								plant #5	0.574	0.612	0.593	0.593		1		0.220821	0.332258	0.27654	0.27654				plant #5	0.876	0.844	0.917	0.879		1		1.10645	1.01261	1.22669	1.11525
Calibration curve for 13 DAG						13 DAG	Dark		1	2	3	Average				1	2	3	Average			Light		1	2	3	Average				1	2	3	Average
BSA (mg)	Stadard sample			Average			Water	plant #1	0.696	0.681	0.679	0.685333		1		0.325514	0.29465	0.290535	0.303567			Water	plant #1	0.599	0.598	0.597	0.598		1		0.125926	0.123868	0.121811	0.123868
	1	2	3					plant #2	0.678	0.663	0.659	0.666667		1		0.288477	0.257613	0.249383	0.265158				plant #2	0.56	0.562	0.554	0.558667		1		0.045679	0.0497942	0.0333333	0.0429355
0	0.507	0.505	0.509	0.507				plant #3	0.64	0.639	0.637	0.638667		1		0.210288	0.20823	0.204115	0.207545				plant #3	0.648	0.675	0.643	0.655333		1		0.226749	0.282305	0.216461	0.241838
1	0.58	0.569	0.575	0.574667				plant #4	0.654	0.65	0.643	0.649		1		0.239095	0.230864	0.216461	0.228807				plant #4	0.593	0.593	0.588	0.591333		1		0.11358	0.11358	0.103292	0.110151
5	0.723	0.724	0.712	0.719667				plant #5	0.681	0.664	0.679	0.674667		1		0.29465	0.259671	0.290535	0.281619				plant #5	0.647	0.62	0.644	0.637		1		0.224691	0.169136	0.218519	0.204115
10	1.234	1.129	1.206	1.18967
15	1.336	1.281	1.243	1.28667			Suc	plant #1	0.612	0.604	0.607	0.607667		1		0.152675	0.136214	0.142387	0.143759			Suc	plant #1	0.58	0.551	0.587	0.572667		1		0.0868313	0.0271605	0.101235	0.0717421
20	1.39	1.418	1.476	1.428				plant #2	0.561	0.579	0.567	0.569		1		0.0477366	0.0847737	0.0600823	0.0641975				plant #2	0.627	0.61	0.602	0.613		1		0.183539	0.14856	0.132099	0.154733
								plant #3	0.591	0.577	0.589	0.585667		1		0.109465	0.0806584	0.10535	0.0984911				plant #3	0.569	0.577	0.577	0.574333		1		0.0641975	0.0806584	0.0806584	0.0751715
								plant #4	0.644	0.622	0.637	0.634333		1		0.218519	0.173251	0.204115	0.198628				plant #4	0.565	0.567	0.557	0.563		1		0.0559671	0.0600823	0.0395062	0.0518519
								plant #5	0.597	0.582	0.594	0.591		1		0.121811	0.0909465	0.115638	0.109465				plant #5	0.558	0.562	0.567	0.562333		1		0.0415638	0.0497942	0.0600823	0.0504801
							MS	plant #1	0.648	0.677	0.664	0.663		1		0.226749	0.28642	0.259671	0.257613			MS	plant #1	1.016	0.953	1.044	1.00433		1		0.983951	0.854321	1.04156	0.959945
								plant #2	0.71	0.747	0.741	0.732667		1		0.354321	0.430453	0.418107	0.40096				plant #2	0.785	0.844	0.848	0.825667		1		0.508642	0.630041	0.638272	0.592318
								plant #3	0.674	0.654	0.644	0.657333		1		0.280247	0.239095	0.218519	0.245953				plant #3	1.104	1.131	1.021	1.08533		1		1.16502	1.22058	0.994239	1.12661
								plant #4	0.777	0.747	0.729	0.751		1		0.492181	0.430453	0.393416	0.438683				plant #4	1.028	1.06	0.98	1.02267		1		1.00864	1.07449	0.909877	0.997668
								plant #5	0.722	0.74	0.799	0.753667		1		0.379012	0.416049	0.537449	0.44417				plant #5	1.026	0.978	1.006	1.00333		1		1.00453	0.905761	0.963374	0.957888
							Suc+MS	plant #1	0.849	0.871	0.869	0.863		1		0.640329	0.685597	0.681481	0.669136			Suc+MS	plant #1	0.928	0.917	0.932	0.925667		1		0.802881	0.780247	0.811111	0.79808
								plant #2	0.951	0.964	0.966	0.960333		1		0.850206	0.876955	0.88107	0.86941				plant #2	1.016	1.029	1.033	1.026		1		0.983951	1.0107	1.01893	1.00453
								plant #3	0.908	0.903	0.877	0.896		1		0.761728	0.75144	0.697942	0.737037				plant #3	0.935	0.934	0.956	0.941667		1		0.817284	0.815226	0.860494	0.831001
								plant #4	0.937	0.975	0.89	0.934		1		0.821399	0.899588	0.724691	0.815226				plant #4	0.884	0.846	0.9	0.876667		1		0.712346	0.634156	0.745267	0.697257
								plant #5	0.746	0.767	0.768	0.760333		1		0.428395	0.471605	0.473663	0.457888				plant #5	0.967	0.937	1.006	0.97		1		0.883128	0.821399	0.963374	0.8893
Calibration curve for 14 DAG						14 DAG	Dark		1	2	3	Average				1	2	3	Average			Light		1	2	3	Average				1	2	3	Average
BSA (mg)	Stadard sample			Average			Water	plant #1	0.704	0.721	0.724	0.716333		1		0.292706	0.332706	0.339765	0.321725			Water	plant #1	0.692	0.692	0.679	0.687667		1		0.264471	0.264471	0.233882	0.254275
	1	2	3					plant #2	0.633	0.629	0.633	0.631667		1		0.125647	0.116235	0.125647	0.12251				plant #2	0.622	0.607	0.629	0.619333		1		0.0997647	0.0644706	0.116235	0.0934902
0	0.502	0.513	0.515	0.51				plant #3	0.639	0.658	0.67	0.655667		1		0.139765	0.184471	0.212706	0.17898				plant #3	0.635	0.636	0.634	0.635		1		0.130353	0.132706	0.128	0.130353
1	0.637	0.603	0.616	0.618667				plant #4	0.612	0.648	0.652	0.637333		1		0.0762353	0.160941	0.170353	0.135843				plant #4	0.638	0.637	0.644	0.639667		1		0.137412	0.135059	0.151529	0.141333
5	0.895	0.829	0.861	0.861667				plant #5	0.659	0.655	0.662	0.658667		1		0.186824	0.177412	0.193882	0.186039				plant #5	0.57	0.599	0.591	0.586667		1		-0.0225882	0.0456471	0.0268235	0.0166275
10	1.056	1.049	1.045	1.05
15	1.231	1.194	1.2	1.20833			Suc	plant #1	0.663	0.668	0.667	0.666		1		0.196235	0.208	0.205647	0.203294			Suc	plant #1	0.632	0.636	0.637	0.635		1		0.123294	0.132706	0.135059	0.130353
20	1.407	1.417	1.364	1.396				plant #2	0.655	0.666	0.666	0.662333		1		0.177412	0.203294	0.203294	0.194667				plant #2	0.639	0.641	0.644	0.641333		1		0.139765	0.144471	0.151529	0.145255
								plant #3	0.684	0.696	0.704	0.694667		1		0.245647	0.273882	0.292706	0.270745				plant #3	0.634	0.592	0.639	0.621667		1		0.128	0.0291765	0.139765	0.0989804
								plant #4	0.697	0.654	0.703	0.684667		1		0.276235	0.175059	0.290353	0.247216				plant #4	0.664	0.655	0.638	0.652333		1		0.198588	0.177412	0.137412	0.171137
								plant #5	0.659	0.667	0.668	0.664667		1		0.186824	0.205647	0.208	0.200157				plant #5	0.628	0.62	0.644	0.630667		1		0.113882	0.0950588	0.151529	0.120157
							MS	plant #1	0.74	0.756	0.745	0.747		1		0.377412	0.415059	0.389176	0.393882			MS	plant #1	0.919	0.928	0.903	0.916667		1		0.798588	0.819765	0.760941	0.793098
								plant #2	0.676	0.699	0.707	0.694		1		0.226824	0.280941	0.299765	0.269176				plant #2	0.759	0.768	0.784	0.770333		1		0.422118	0.443294	0.480941	0.448784
								plant #3	0.716	0.739	0.729	0.728		1		0.320941	0.375059	0.351529	0.349176				plant #3	0.842	0.856	0.862	0.853333		1		0.617412	0.650353	0.664471	0.644078
								plant #4	0.81	0.782	0.814	0.802		1		0.542118	0.476235	0.551529	0.523294				plant #4	0.881	0.927	0.93	0.912667		1		0.709176	0.817412	0.824471	0.783686
								plant #5	0.755	0.731	0.742	0.742667		1		0.412706	0.356235	0.382118	0.383686				plant #5	0.906	0.906	0.909	0.907		1		0.768	0.768	0.775059	0.770353
							Suc+MS	plant #1	0.783	0.784	0.797	0.788		1		0.478588	0.480941	0.511529	0.490353			Suc+MS	plant #1	0.873	0.918	0.923	0.904667		1		0.690353	0.796235	0.808	0.764863
								plant #2	0.798	0.814	0.832	0.814667		1		0.513882	0.551529	0.593882	0.553098				plant #2	0.868	0.842	0.88	0.863333		1		0.678588	0.617412	0.706824	0.667608
								plant #3	0.837	0.899	0.92	0.885333		1		0.605647	0.751529	0.800941	0.719373				plant #3	0.887	0.933	0.915	0.911667		1		0.723294	0.831529	0.789176	0.781333
								plant #4	0.735	0.743	0.777	0.751667		1		0.365647	0.384471	0.464471	0.404863				plant #4	0.816	0.79	0.814	0.806667		1		0.556235	0.495059	0.551529	0.534275
								plant #5	0.765	0.768	0.803	0.778667		1		0.436235	0.443294	0.525647	0.468392				plant #5	0.834	0.836	0.846	0.838667		1		0.598588	0.603294	0.626824	0.609569

## Sheet: Fig.2(a)
Calibration curve for 4 DAG						4 DAG	Dark		Absorption		Volume of protein solution (ml)		Protein amount (mg)		Light		Absorption		Volume of protein solution (ml)		Protein amount (mg)
BSA (mg)	Stadard sample			Average			Water	Plant #1	0.696		0.5		0.180103		Water	Plant #1	0.602		0.5		0.0586563
	1	2	3					Plant #2	0.655		0.5		0.127132			Plant #2	0.595		0.5		0.0496124
0	0.497	0.504	0.516	0.505667				Plant #3	0.656		0.5		0.128424			Plant #3	0.604		0.5		0.0612403
1	0.641	0.587	0.577	0.601667				Plant #4	0.703		0.5		0.189147			Plant #4	0.643		0.5		0.111628
5	0.77	0.79	0.799	0.786333				Plant #5	0.657		0.5		0.129716			Plant #5	0.634		0.5		0.1
10	0.965	0.973	0.967	0.968333				Average	0.6734				0.150904			Average	0.6156				0.0762274
15	1.15	1.164	1.16	1.158
20	1.386	1.278	1.215	1.293			Omit group 1	Plant #1	0.652		0.5		0.123256		Omit group 1	Plant #1	0.617		0.5		0.0780362
								Plant #2	0.647		0.5		0.116796			Plant #2	0.705		0.5		0.191731
								Plant #3	0.637		0.5		0.103876			Plant #3	0.629		0.5		0.0935401
								Plant #4	0.645		0.5		0.114212			Plant #4	0.624		0.5		0.0870801
								Plant #5	0.635		0.5		0.101292			Plant #5	0.632		0.5		0.097416
								Average	0.6432				0.111886			Average	0.6414				0.109561
							Omit group 2	Plant #1	0.775		0.5		0.282171		Omit group 2	Plant #1	0.723		0.5		0.214987
								Plant #2	0.646		0.5		0.115504			Plant #2	0.752		0.5		0.252455
								Plant #3	0.778		0.5		0.286047			Plant #3	0.767		0.5		0.271835
								Plant #4	0.776		0.5		0.283463			Plant #4	0.868		0.5		0.402326
								Plant #5	0.668		0.5		0.143928			Plant #5	0.823		0.5		0.344186
								Average	0.7286				0.222222			Average	0.7866				0.297158
							Omit groyp 3	Plant #1	0.9		0.5		0.443669		Omit groyp 3	Plant #1	0.934		0.5		0.487597
								Plant #2	0.819		0.5		0.339018			Plant #2	0.749		0.5		0.248579
								Plant #3	0.78		0.5		0.28863			Plant #3	0.797		0.5		0.310594
								Plant #4	0.716		0.5		0.205943			Plant #4	0.783		0.5		0.292506
								Plant #5	0.766		0.5		0.270543			Plant #5	0.799		0.5		0.313178
								Average	0.7962				0.309561			Average	0.8124				0.330491
							Omit group 4	Plant #1	0.789		0.5		0.300258		Omit group 4	Plant #1	0.88		0.5		0.417829
								Plant #2	0.793		0.5		0.305426			Plant #2	0.792		0.5		0.304134
								Plant #3	0.896		0.5		0.438501			Plant #3	0.77		0.5		0.275711
								Plant #4	0.805		0.5		0.32093			Plant #4	0.773		0.5		0.279587
								Plant #5	0.919		0.5		0.468217			Plant #5	0.758		0.5		0.260207
								Average	0.8404				0.366667			Average	0.7946				0.307494
							Omit group 5	Plant #1	0.789		0.5		0.300258		Omit group 5	Plant #1	0.755		0.5		0.256331
								Plant #2	0.832		0.5		0.355814			Plant #2	0.806		0.5		0.322222
								Plant #3	0.824		0.5		0.345478			Plant #3	0.773		0.5		0.279587
								Plant #4	0.802		0.5		0.317054			Plant #4	0.803		0.5		0.318346
								Plant #5	0.718		0.5		0.208527			Plant #5	0.785		0.5		0.29509
								Average	0.793				0.305426			Average	0.7844				0.294315
Calibration curve for 7 DAG						7 DAG	Dark		Absorption		Volume of protein solution (ml)		Protein amount (mg)		Light		Absorption		Volume of protein solution (ml)		Protein amount (mg)
BSA (mg)	Stadard sample			Average			Water	Plant #1	0.529		1		0.0643045		Water	Plant #1	0.542		1		0.0984252
	1	2	3					Plant #2	0.523		1		0.0485564			Plant #2	0.527		1		0.0590551
0	0.497	0.508	0.514	0.506333				Plant #3	0.529		1		0.0643045			Plant #3	0.545		1		0.106299
1	0.55	0.525	0.52	0.531667				Plant #4	0.524		1		0.0511811			Plant #4	0.607		1		0.269029
5	0.689	0.703	0.786	0.726				Plant #5	0.553		1		0.127297			Plant #5	0.547		1		0.111549
10	0.908	0.868	0.863	0.879667				Average	0.5316				0.0711286			Average	0.5536				0.128871
15	1.024	1.054	1.002	1.02667
20	1.378	1.247	1.269	1.298			Omit group 1	Plant #1	0.55		1		0.119423		Omit group 1	Plant #1	0.515		1		0.0275591
								Plant #2	0.549		1		0.116798			Plant #2	0.594		1		0.234908
								Plant #3	0.522		1		0.0459318			Plant #3	0.634		1		0.339895
								Plant #4	0.537		1		0.0853018			Plant #4	0.565		1		0.158793
								Plant #5	0.555		1		0.132546			Plant #5	0.549		1		0.116798
								Average	0.5426				0.1			Average	0.5714				0.175591
							Omit group 2	Plant #1	0.573		1		0.17979		Omit group 2	Plant #1	0.618		1		0.2979
								Plant #2	0.626		1		0.318898			Plant #2	0.661		1		0.410761
								Plant #3	0.582		1		0.203412			Plant #3	0.602		1		0.255906
								Plant #4	0.582		1		0.203412			Plant #4	0.559		1		0.143045
								Plant #5	0.523		1		0.0485564			Plant #5	0.554		1		0.129921
								Average	0.5772				0.190814			Average	0.5988				0.247507
							Omit groyp 3	Plant #1	0.603		1		0.25853		Omit groyp 3	Plant #1	1.016		1		1.34252
								Plant #2	0.575		1		0.185039			Plant #2	1.1		1		1.56299
								Plant #3	0.687		1		0.479003			Plant #3	0.813		1		0.809711
								Plant #4	0.761		1		0.673228			Plant #4	0.78		1		0.723097
								Plant #5	0.567		1		0.164042			Plant #5	0.654		1		0.392388
								Average	0.6386				0.351969			Average	0.8726				0.966142
							Omit group 4	Plant #1	0.562		1		0.150919		Omit group 4	Plant #1	0.911		1		1.06693
								Plant #2	0.588		1		0.21916			Plant #2	0.831		1		0.856955
								Plant #3	0.55		1		0.119423			Plant #3	0.718		1		0.560367
								Plant #4	0.638		1		0.350394			Plant #4	1.064		1		1.4685
								Plant #5	0.531		1		0.0695538			Plant #5	0.769		1		0.694226
								Average	0.5738				0.18189			Average	0.8586				0.929396
							Omit group 5	Plant #1	0.604		1		0.261155		Omit group 5	Plant #1	0.731		1		0.594488
								Plant #2	0.605		1		0.26378			Plant #2	0.814		1		0.812336
								Plant #3	0.699		1		0.510499			Plant #3	0.626		1		0.318898
								Plant #4	0.603		1		0.25853			Plant #4	0.585		1		0.211286
								Plant #5	0.531		1		0.0695538			Plant #5	0.671		1		0.437008
								Average	0.6084				0.272703			Average	0.6854				0.474803
Calibration curve for 10 and 12 DAGs						10 DAG	Dark		Absorption		Volume of protein solution (ml)		Protein amount (mg)		Light		Absorption		Volume of protein solution (ml)		Protein amount (mg)
BSA (mg)	Stadard sample			Average			Water	Plant #1	0.651		1		0.24		Water	Plant #1	0.656		1		0.251905
	1	2	3					Plant #2	0.631		1		0.192381			Plant #2	0.613		1		0.149524
0	0.503	0.508	0.517	0.509333				Plant #3	0.578		1		0.0661905			Plant #3	0.635		1		0.201905
1	0.557	0.572	0.554	0.561				Plant #4	0.614		1		0.151905			Plant #4	0.592		1		0.0995238
5	0.792	0.801	0.794	0.795667				Plant #5	0.632		1		0.194762			Plant #5	0.663		1		0.268571
10	1.055	1.068	1.046	1.05633				Average	0.6212				0.169048			Average	0.6318				0.194286
15	1.226	1.137	1.184	1.18233
20	1.314	1.356	1.342	1.33733			Omit group 1	Plant #1	0.689		1		0.330476		Omit group 1	Plant #1	0.669		1		0.282857
								Plant #2	0.657		1		0.254286			Plant #2	0.657		1		0.254286
								Plant #3	0.665		1		0.273333			Plant #3	0.744		1		0.461429
								Plant #4	0.64		1		0.21381			Plant #4	0.662		1		0.26619
								Plant #5	0.625		1		0.178095			Plant #5	0.686		1		0.323333
								Average	0.6552				0.25			Average	0.6836				0.317619
							Omit group 2	Plant #1	0.706		1		0.370952		Omit group 2	Plant #1	0.781		1		0.549524
								Plant #2	0.705		1		0.368571			Plant #2	0.746		1		0.46619
								Plant #3	0.693		1		0.34			Plant #3	0.646		1		0.228095
								Plant #4	0.709		1		0.378095			Plant #4	0.707		1		0.373333
								Plant #5	0.644		1		0.223333			Plant #5	0.791		1		0.573333
								Average	0.6914				0.33619			Average	0.7342				0.438095
							Omit groyp 3	Plant #1	0.79		1		0.570952		Omit groyp 3	Plant #1	1.058		1		1.20905
								Plant #2	0.717		1		0.397143			Plant #2	0.966		1		0.99
								Plant #3	0.767		1		0.51619			Plant #3	0.947		1		0.944762
								Plant #4	0.694		1		0.342381			Plant #4	0.935		1		0.91619
								Plant #5	0.745		1		0.46381			Plant #5	1.012		1		1.09952
								Average	0.7426				0.458095			Average	0.9836				1.0319
							Omit group 4	Plant #1	0.79		1		0.570952		Omit group 4	Plant #1	1.02		1		1.11857
								Plant #2	0.805		1		0.606667			Plant #2	0.937		1		0.920952
								Plant #3	0.762		1		0.504286			Plant #3	0.995		1		1.05905
								Plant #4	0.779		1		0.544762			Plant #4	1.071		1		1.24
								Plant #5	0.735		1		0.44			Plant #5	0.934		1		0.91381
								Average	0.7742				0.533333			Average	0.9914				1.05048
							Omit group 5	Plant #1	0.722		1		0.409048		Omit group 5	Plant #1	1.026		1		1.13286
								Plant #2	0.726		1		0.418571			Plant #2	1.008		1		1.09
								Plant #3	0.762		1		0.504286			Plant #3	1.026		1		1.13286
								Plant #4	0.789		1		0.568571			Plant #4	0.863		1		0.744762
								Plant #5	0.747		1		0.468571			Plant #5	0.782		1		0.551905
								Average	0.7492				0.47381			Average	0.941				0.930476
						12 DAG	Dark		Absorption		Volume of protein solution (ml)		Protein amount (mg)		Light		Absorption		Volume of protein solution (ml)		Protein amount (mg)
							Water	Plant #1	0.731		1		0.430476		Water	Plant #1	0.656		1		0.251905
								Plant #2	0.702		1		0.361429			Plant #2	0.616		1		0.156667
								Plant #3	0.714		1		0.39			Plant #3	0.644		1		0.223333
								Plant #4	0.674		1		0.294762			Plant #4	0.621		1		0.168571
								Plant #5	0.693		1		0.34			Plant #5	0.584		1		0.0804762
								Average	0.7028				0.363333			Average	0.6242				0.17619
							Omit group 1	Plant #1	0.688		1		0.328095		Omit group 1	Plant #1	0.612		1		0.147143
								Plant #2	0.677		1		0.301905			Plant #2	0.609		1		0.14
								Plant #3	0.703		1		0.36381			Plant #3	0.673		1		0.292381
								Plant #4	0.672		1		0.29			Plant #4	0.642		1		0.218571
								Plant #5	0.627		1		0.182857			Plant #5	0.65		1		0.237619
								Average	0.6734				0.293333			Average	0.6372				0.207143
							Omit group 2	Plant #1	0.726		1		0.418571		Omit group 2	Plant #1	0.776		1		0.537619
								Plant #2	0.799		1		0.592381			Plant #2	0.804		1		0.604286
								Plant #3	0.704		1		0.36619			Plant #3	0.797		1		0.587619
								Plant #4	0.778		1		0.542381			Plant #4	0.673		1		0.292381
								Plant #5	0.645		1		0.225714			Plant #5	0.678		1		0.304286
								Average	0.7304				0.429048			Average	0.7456				0.465238
							Omit groyp 3	Plant #1	0.869		1		0.759048		Omit groyp 3	Plant #1	0.973		1		1.00667
								Plant #2	0.846		1		0.704286			Plant #2	0.908		1		0.851905
								Plant #3	0.76		1		0.499524			Plant #3	1.011		1		1.09714
								Plant #4	0.798		1		0.59			Plant #4	1.017		1		1.11143
								Plant #5	0.831		1		0.668571			Plant #5	0.979		1		1.02095
								Average	0.8208				0.644286			Average	0.9776				1.01762
							Omit group 4	Plant #1	0.824		1		0.651905		Omit group 4	Plant #1	0.917		1		0.873333
								Plant #2	0.833		1		0.673333			Plant #2	0.898		1		0.828095
								Plant #3	0.854		1		0.723333			Plant #3	0.921		1		0.882857
								Plant #4	0.706		1		0.370952			Plant #4	0.976		1		1.01381
								Plant #5	0.811		1		0.620952			Plant #5	1.001		1		1.07333
								Average	0.8056				0.608095			Average	0.9426				0.934286
							Omit group 5	Plant #1	0.793		1		0.578095		Omit group 5	Plant #1	0.942		1		0.932857
								Plant #2	0.82		1		0.642381			Plant #2	0.879		1		0.782857
								Plant #3	0.756		1		0.49			Plant #3	0.865		1		0.749524
								Plant #4	0.859		1		0.735238			Plant #4	0.947		1		0.944762
								Plant #5	0.767		1		0.51619			Plant #5	0.784		1		0.556667
								Average	0.799				0.592381			Average	0.8834				0.793333
Calibration curve for 14 DAG						14 DAG	Dark		Absorption		Volume of protein solution (ml)		Protein amount (mg)		Light		Absorption		Volume of protein solution (ml)		Protein amount (mg)
BSA (mg)	Stadard sample			Average			Water	Plant #1	0.681		1		0.357357		Water	Plant #1	0.706		1		0.419701
	1	2	3					Plant #2	0.611		1		0.182793			Plant #2	0.655		1		0.292519
0	0.509	0.506	0.51	0.508333				Plant #3	0.616		1		0.195262			Plant #3	0.629		1		0.227681
1	0.616	0.608	0.599	0.607667				Plant #4	0.784		1		0.614214			Plant #4	0.647		1		0.272569
5	0.739	0.74	0.744	0.741				Plant #5	0.649		1		0.277556			Plant #5	0.707		1		0.422195
10	0.946	0.917	0.949	0.937333				Average	0.6682				0.325436			Average	0.6688				0.326933
15	1.125	1.119	1.171	1.13833
20	1.327	1.344	1.347	1.33933			Omit group 1	Plant #1	0.644		1		0.265087		Omit group 1	Plant #1	0.698		1		0.399751
								Plant #2	0.628		1		0.225187			Plant #2	0.648		1		0.275062
								Plant #3	0.646		1		0.270075			Plant #3	0.651		1		0.282544
								Plant #4	0.641		1		0.257606			Plant #4	0.655		1		0.292519
								Plant #5	0.597		1		0.14788			Plant #5	0.616		1		0.195262
								Average	0.6312				0.233167			Average	0.6536				0.289027
							Omit group 2	Plant #1	0.765		1		0.566833		Omit group 2	Plant #1	0.759		1		0.55187
								Plant #2	0.724		1		0.464589			Plant #2	0.716		1		0.444638
								Plant #3	0.672		1		0.334913			Plant #3	0.652		1		0.285037
								Plant #4	0.702		1		0.409726			Plant #4	0.747		1		0.521945
								Plant #5	0.793		1		0.636658			Plant #5	0.8		1		0.654115
								Average	0.7312				0.482544			Average	0.7348				0.491521
							Omit groyp 3	Plant #1	0.716		1		0.444638		Omit groyp 3	Plant #1	0.808		1		0.674065
								Plant #2	0.694		1		0.389776			Plant #2	0.731		1		0.482045
								Plant #3	0.698		1		0.399751			Plant #3	0.865		1		0.816209
								Plant #4	0.768		1		0.574314			Plant #4	0.835		1		0.741397
								Plant #5	0.719		1		0.45212			Plant #5	0.894		1		0.888529
								Average	0.719				0.45212			Average	0.8266				0.720449
							Omit group 4	Plant #1	0.789		1		0.626683		Omit group 4	Plant #1	0.877		1		0.846135
								Plant #2	0.786		1		0.619202			Plant #2	0.904		1		0.913466
								Plant #3	0.831		1		0.731421			Plant #3	0.82		1		0.70399
								Plant #4	0.757		1		0.546883			Plant #4	0.808		1		0.674065
								Plant #5	0.761		1		0.556858			Plant #5	0.889		1		0.87606
								Average	0.7848				0.616209			Average	0.8596				0.802743
							Omit group 5	Plant #1	0.66		1		0.304988		Omit group 5	Plant #1	0.829		1		0.726434
								Plant #2	0.73		1		0.479551			Plant #2	0.847		1		0.771322
								Plant #3	0.775		1		0.591771			Plant #3	0.823		1		0.711471
								Plant #4	0.8		1		0.654115			Plant #4	0.82		1		0.70399
								Plant #5	0.812		1		0.68404			Plant #5	0.871		1		0.831172
								Average	0.7554				0.542893			Average	0.838				0.748878

## Sheet: Fig.2(b)
Calibration curve for 4 and 7 DAGs						4 DAG	Dark		Absorption		Volume of protein solution (ml)		Protein amount (mg)		Light		Absorption		Volume of protein solution (ml)		Protein amount (mg)
BSA (mg)	Stadard sample			Average			Water	Plant #1	0.728		0.5		0.307562		Water	Plant #1	0.823		0.5		0.454167
	1	2	3					Plant #2	0.814		0.5		0.440278			Plant #2	0.705		0.5		0.272068
0	0.508	0.517	0.516	0.513667				Plant #3	0.674		0.5		0.224228			Plant #3	0.733		0.5		0.315278
1	0.58	0.565	0.608	0.584333				Plant #4	0.717		0.5		0.290586			Plant #4	0.695		0.5		0.256636
5	0.684	0.65	0.671	0.668333				Plant #5	0.686		0.5		0.242747			Plant #5	0.661		0.5		0.204167
10	0.953	0.815	0.822	0.863333				Average	0.7238				0.30108			Average	0.7234				0.300463
15	1.076	0.981	1.043	1.03333
20	1.192	1.189	1.106	1.16233			Group 1	Plant #1	0.832		0.5		0.468056		Group 1	Plant #1	0.804		0.5		0.424846
								Plant #2	0.745		0.5		0.333796			Plant #2	0.784		0.5		0.393981
								Plant #3	0.74		0.5		0.32608			Plant #3	0.755		0.5		0.349228
								Plant #4	0.702		0.5		0.267438			Plant #4	0.694		0.5		0.255093
								Plant #5	0.634		0.5		0.1625			Plant #5	0.834		0.5		0.471142
								Average	0.7306				0.311574			Average	0.7742				0.378858
							Group 2	Plant #1	0.82		0.5		0.449537		Group 2	Plant #1	0.706		0.5		0.273611
								Plant #2	0.722		0.5		0.298302			Plant #2	0.656		0.5		0.196451
								Plant #3	0.724		0.5		0.301389			Plant #3	0.794		0.5		0.409414
								Plant #4	0.708		0.5		0.276698			Plant #4	0.688		0.5		0.245833
								Plant #5	0.58		0.5		0.0791667			Plant #5	0.684		0.5		0.23966
								Average	0.7108				0.281019			Average	0.7056				0.272994
							Gropus 1 and 2	Plant #1	0.748		0.5		0.338426		Groups 1 and 2	Plant #1	0.767		0.5		0.367747
								Plant #2	0.804		0.5		0.424846			Plant #2	0.732		0.5		0.313735
								Plant #3	0.734		0.5		0.316821			Plant #3	0.737		0.5		0.321451
								Plant #4	0.811		0.5		0.435648			Plant #4	0.731		0.5		0.312191
								Plant #5	0.827		0.5		0.46034			Plant #5	0.724		0.5		0.301389
								Average	0.7848				0.395216			Average	0.7382				0.323302
							MS	Plant #1	0.78		0.5		0.387809		MS	Plant #1	0.927		0.5		0.61466
								Plant #2	0.925		0.5		0.611574			Plant #2	0.905		0.5		0.58071
								Plant #3	0.769		0.5		0.370833			Plant #3	0.94		0.5		0.634722
								Plant #4	0.749		0.5		0.339969			Plant #4	0.894		0.5		0.563735
								Plant #5	0.747		0.5		0.336883			Plant #5	0.847		0.5		0.491204
								Average	0.794				0.409414			Average	0.9026				0.577006
						7 DAG	Dark		Absorption		Volume of protein solution (ml)		Protein amount (mg)		Light		Absorption		Volume of protein solution (ml)		Protein amount (mg)
							Water	Plant #1	0.88		0.5		0.54213		Water	Plant #1	0.957		0.5		0.660957
								Plant #2	0.824		0.5		0.45571			Plant #2	0.688		0.5		0.245833
								Plant #3	0.817		0.5		0.444907			Plant #3	0.726		0.5		0.304475
								Plant #4	0.833		0.5		0.469599			Plant #4	0.758		0.5		0.353858
								Plant #5	0.639		0.5		0.170216			Plant #5	0.749		0.5		0.339969
								Average	0.7986				0.416512			Average	0.7756				0.381019
							Group 1	Plant #1	0.866		0.5		0.520525		Group 1	Plant #1	1.025		0.5		0.765895
								Plant #2	0.859		0.5		0.509722			Plant #2	0.864		0.5		0.517438
								Plant #3	0.854		0.5		0.502006			Plant #3	0.973		0.5		0.685648
								Plant #4	0.712		0.5		0.28287			Plant #4	0.954		0.5		0.656327
								Plant #5	0.762		0.5		0.360031			Plant #5	0.823		0.5		0.454167
								Average	0.8106				0.435031			Average	0.9278				0.615895
							Group 2	Plant #1	0.724		0.5		0.301389		Group 2	Plant #1	0.865		0.5		0.518981
								Plant #2	0.69		0.5		0.24892			Plant #2	0.758		0.5		0.353858
								Plant #3	0.71		0.5		0.279784			Plant #3	0.731		0.5		0.312191
								Plant #4	0.683		0.5		0.238117			Plant #4	0.97		0.5		0.681019
								Plant #5			0.5		-0.815895			Plant #5	0.748		0.5		0.338426
									0.70175				0.267052				0.8144				0.440895
							Groups 1 and 2	Plant #1	1.005		0.5		0.735031		Groups 1 and 2	Plant #1	1.269		0.5		1.14244
								Plant #2	0.876		0.5		0.535957			Plant #2	1.092		0.5		0.86929
								Plant #3	0.954		0.5		0.656327			Plant #3	1.182		0.5		1.00818
								Plant #4	0.793		0.5		0.40787			Plant #4	1.149		0.5		0.957253
								Plant #5	0.824		0.5		0.45571			Plant #5	1.235		0.5		1.08997
								Average	0.8904				0.558179			Average	1.1854				1.01343
							MS	Plant #1	1.011		0.5		0.74429		MS	Plant #1	1.31		0.5		1.20571
								Plant #2	0.941		0.5		0.636265			Plant #2	1.48		0.5		1.46806
								Plant #3	1.138		0.5		0.940278			Plant #3	1.298		0.5		1.18719
								Plant #4	0.994		0.5		0.718056			Plant #4	1.246		0.5		1.10694
								Plant #5	0.928		0.5		0.616204			Plant #5	1.142		0.5		0.946451
								Average	1.0024				0.731019			Average	1.2952				1.18287
Calibration curve for 10 DAG						10 DAG	Dark		Absorption		Volume of protein solution (ml)		Protein amount (mg)		Light
BSA (mg)	Stadard sample			Average			Water	Plant #1	0.63		1		0.117849		Water	Plant #1	Absorption		Volume of protein solution (ml)		Protein amount (mg)
	1	2	3					Plant #2	0.695		1		0.26659			Plant #2	0.808		1		0.525172
0	0.517	0.51	0.512	0.513				Plant #3	0.69		1		0.255149			Plant #3	0.686		1		0.245995
1	0.699	0.668	0.663	0.676667				Plant #4	0.727		1		0.339817			Plant #4	0.626		1		0.108696
5	0.799	0.795	0.794	0.796				Plant #5	0.642		1		0.145309			Plant #5	0.657		1		0.179634
10	1.005	1.1	1.027	1.044				Average	0.6768				0.224943			Average	0.69425				0.264874
15	1.214	1.218	1.277	1.23633
20	1.426	1.477	1.402	1.435			Group 1	Plant #1	0.688		1		0.250572		Group 1	Plant #1	0.908		1		0.754005
								Plant #2	0.692		1		0.259725			Plant #2	0.729		1		0.344394
								Plant #3	0.757		1		0.408467			Plant #3	0.834		1		0.584668
								Plant #4	0.717		1		0.316934			Plant #4	0.703		1		0.284897
								Plant #5			1		-1.3238			Plant #5	0.984		1		0.927918
								Average	0.7135				0.308924			Average	0.8316				0.579176
							Group 2	Plant #1	0.681		1		0.234554		Group 2	Plant #1	0.77		1		0.438215
								Plant #2	0.708		1		0.296339			Plant #2	0.674		1		0.218535
								Plant #3	0.585		1		0.0148741			Plant #3	0.74		1		0.369565
								Plant #4	0.629		1		0.115561			Plant #4	0.719		1		0.32151
								Plant #5	0.564		1		-0.0331808			Plant #5	0.687		1		0.248284
								Average	0.6334				0.125629			Average	0.718				0.319222
							Groups 1 and 2	Plant #1	0.92		1		0.781465		Groups 1 and 2	Plant #1	1.003		1		0.971396
								Plant #2	0.791		1		0.48627			Plant #2	0.91		1		0.758581
								Plant #3	0.838		1		0.593822			Plant #3	0.901		1		0.737986
								Plant #4	0.795		1		0.495423			Plant #4	1.062		1		1.10641
								Plant #5	0.826		1		0.566362			Plant #5	0.948		1		0.845538
								Average	0.834				0.584668			Average	0.9648				0.883982
							MS	Plant #1	0.904		1		0.744851		MS	Plant #1	1.229		1		1.48856
								Plant #2	0.852		1		0.625858			Plant #2	1.052		1		1.08352
								Plant #3	0.917		1		0.7746			Plant #3	1.22		1		1.46796
								Plant #4	0.895		1		0.724256			Plant #4	1.028		1		1.0286
								Plant #5	0.877		1		0.683066			Plant #5	1.148		1		1.3032
								Average	0.889				0.710526			Average	1.1354				1.27437
Calibration curve for 12 DAG						12 DAG	Dark		Absorption		Volume of protein solution (ml)		Protein amount (mg)		Light		Absorption		Volume of protein solution (ml)		Protein amount (mg)
BSA (mg)	Stadard sample			Average			Water	Plant #1	0.653		1		0.236538		Water	Plant #1	0.697		1		0.342308
	1	2	3					Plant #2	0.643		1		0.2125			Plant #2	0.712		1		0.378365
0	0.523	0.522	0.525	0.523333				Plant #3	0.614		1		0.142788			Plant #3	0.624		1		0.166827
1	0.583	0.611	0.61	0.601333				Plant #4	0.574		1		0.0466346			Plant #4	0.66		1		0.253365
5	0.852	0.786	0.769	0.802333				Plant #5	0.617		1		0.15			Plant #5	0.646		1		0.219712
10	0.967	0.968	0.977	0.970667				Average	0.6202				0.157692			Average	0.6678				0.272115
15	1.152	1.169	1.18	1.167
20	1.372	1.404	1.384	1.38667			Group 1	Plant #1	0.78		1		0.541827		Group 1	Plant #1	0.732		1		0.426442
								Plant #2	0.706		1		0.363942			Plant #2	0.713		1		0.380769
								Plant #3	0.68		1		0.301442			Plant #3	0.789		1		0.563462
								Plant #4	0.69		1		0.325481			Plant #4	0.592		1		0.0899038
								Plant #5	0.675		1		0.289423			Plant #5	0.587		1		0.0778846
								Average	0.7062				0.364423			Average	0.6826				0.307692
							Group 2	Plant #1	0.676		1		0.291827		Group 2	Plant #1	0.675		1		0.289423
								Plant #2	0.645		1		0.217308			Plant #2	0.67		1		0.277404
								Plant #3	0.699		1		0.347115			Plant #3	0.615		1		0.145192
								Plant #4	0.657		1		0.246154			Plant #4	0.572		1		0.0418269
								Plant #5	0.63		1		0.18125			Plant #5	0.582		1		0.0658654
								Average	0.6614				0.256731			Average	0.6228				0.163942
							Groups 1 and 2	Plant #1	0.666		1		0.267788		Groups 1 and 2	Plant #1	0.912		1		0.859135
								Plant #2	0.726		1		0.412019			Plant #2	0.871		1		0.760577
								Plant #3	0.74		1		0.445673			Plant #3	0.918		1		0.873558
								Plant #4	0.766		1		0.508173			Plant #4	0.918		1		0.873558
								Plant #5	0.693		1		0.332692			Plant #5	0.798		1		0.585096
								Average	0.7182				0.393269			Average	0.8834				0.790385
							MS	Plant #1	0.819		1		0.635577		MS	Plant #1	1.055		1		1.20288
								Plant #2	0.679		1		0.299038			Plant #2	0.934		1		0.912019
								Plant #3	0.765		1		0.505769			Plant #3	0.938		1		0.921635
								Plant #4	0.76		1		0.49375			Plant #4	0.978		1		1.01779
								Plant #5	0.681		1		0.303846			Plant #5	0.961		1		0.976923
								Average	0.7408				0.447596			Average	0.9732				1.00625
Calibration curve for 14 DAG						14 DAG	Dark		Absorption		Volume of protein solution (ml)		Protein amount (mg)		Light		Absorption		Volume of protein solution (ml)		Protein amount (mg)
BSA (mg)	Stadard sample			Average			Water	Plant #1	0.61		1		0.0850117		Water	Plant #1	0.671		1		0.227869
	1	2	3					Plant #2	0.622		1		0.113115			Plant #2	0.7		1		0.295785
0	0.497	0.521	0.518	0.512				Plant #3	0.666		1		0.216159			Plant #3	0.667		1		0.218501
1	0.662	0.61	0.634	0.635333				Plant #4	0.586		1		0.0288056			Plant #4	0.603		1		0.0686183
5	0.812	0.8	0.815	0.809				Plant #5	0.642		1		0.159953			Plant #5	0.614		1		0.0943794
10	1.038	1.05	1.032	1.04				Average	0.6252				0.120609			Average	0.651				0.18103
15	1.253	1.237	1.243	1.24433
20	1.413	1.306	1.417	1.37867			Group 1	Plant #1	0.812		1		0.55808		Group 1	Plant #1	0.749		1		0.410539
								Plant #2	0.643		1		0.162295			Plant #2	0.825		1		0.588525
								Plant #3	0.707		1		0.312178			Plant #3	0.641		1		0.157611
								Plant #4	0.648		1		0.174005			Plant #4	0.655		1		0.190398
								Plant #5	0.684		1		0.258314			Plant #5	0.716		1		0.333255
								Average	0.6988				0.292974			Average	0.7172				0.336066
							Group 2	Plant #1	0.702		1		0.300468		Group 2	Plant #1	0.659		1		0.199766
								Plant #2	0.744		1		0.398829			Plant #2	0.639		1		0.152927
								Plant #3	0.656		1		0.19274			Plant #3	0.588		1		0.0334895
								Plant #4	0.697		1		0.288759			Plant #4	0.57		1		-0.00866511
								Plant #5	0.645		1		0.166979			Plant #5	0.576		1		0.00538642
								Average	0.6888				0.269555			Average	0.6064				0.0765808
							Groups 1 and 2	Plant #1	0.73		1		0.366042		Groups 1 and 2	Plant #1	0.916		1		0.801639
								Plant #2	0.825		1		0.588525			Plant #2	0.908		1		0.782904
								Plant #3	0.721		1		0.344965			Plant #3	0.949		1		0.878923
								Plant #4	0.759		1		0.433958			Plant #4	1.041		1		1.09438
								Plant #5	0.743		1		0.396487			Plant #5	0.79		1		0.506557
								Average	0.7556				0.425995			Average	0.9208				0.812881
							MS	Plant #1	0.797		1		0.522951		MS	Plant #1	0.918		1		0.806323
								Plant #2	0.775		1		0.471429			Plant #2	1.104		1		1.24192
								Plant #3	0.833		1		0.60726			Plant #3	1.058		1		1.13419
								Plant #4	0.772		1		0.464403			Plant #4	0.764		1		0.445667
								Plant #5	0.795		1		0.518267			Plant #5	0.885		1		0.72904
								Average	0.7944				0.516862			Average	0.9458				0.871429

## Sheet: Fig.3
Calibration curve								Absorption							Volume of protein solution (ml)		Protein amount (mg)
BSA (mg)	Stadard sample			Average				Plant #1	Plant #2	Plant #3	Plant #4	Plant #5	Average				Plant #1	Plant #2	Plant #3	Plant #4	Plant #5	Average
	1	2	3			Dark	Water	0.575	0.666	0.634	0.626	0.612	0.6226		1		0.147802	0.397802	0.30989	0.287912	0.249451	0.278571
0	0.507	0.5	0.518	0.508333			1/10xMS + Suc	0.673	0.637	0.688	0.674	0.667	0.6678		1		0.417033	0.318132	0.458242	0.41978	0.400549	0.402747
1	0.567	0.554	0.567	0.562667			1/2xMS + Suc	0.743	0.802	0.745	0.751	0.709	0.75		1		0.609341	0.771429	0.614835	0.631319	0.515934	0.628571
5	0.76	0.706	0.644	0.703333			1xMS + Suc	0.848	0.79	0.854	0.869	0.744	0.821		1		0.897802	0.738462	0.914286	0.955495	0.612088	0.823626
10	0.902	0.91	0.889	0.900333			5xMS + Suc	0.717	0.67	0.566	0.641		0.6485		1		0.537912	0.408791	0.123077	0.329121		0.349725
15	1.087	1.046	1.077	1.07
20	1.237	1.261	1.222	1.24		Light	Water	0.594	0.613	0.632	0.607	0.598	0.6088		1		0.2	0.252198	0.304396	0.235714	0.210989	0.240659
							1/10xMS + Suc	0.668	0.675	0.61	0.649	0.629	0.6462		1		0.403297	0.422527	0.243956	0.351099	0.296154	0.343407
							1/2xMS + Suc	0.725	0.731	0.733	0.694	0.759	0.7284		1		0.55989	0.576374	0.581868	0.474725	0.653297	0.569231
							1xMS + Suc	0.959	0.784	0.835	0.924	0.876	0.8756		1		1.20275	0.721978	0.862088	1.10659	0.974725	0.973626
							5xMS + Suc	0.863	0.743	0.684	0.868	0.739	0.7794		1		0.939011	0.609341	0.447253	0.952747	0.598352	0.709341

## Sheet: Fig.4
Calibration curve except supplementation of NH4Cl/KCl
BSA (mg)	Stadard sample			Average			10 DAG		Absorption							Volume of protein solution (ml)		Protein amount (mg)
	1	2	3						Plant #1	Plant #2	Plant #3	Plant #4	Plant #5	Average				Plant #1	Plant #2	Plant #3	Plant #4	Plant #5	Average
0	0.532	0.544	0.533	0.536333			Dark	Water	0.685	0.67	0.677	0.666	0.68	0.6756		1		0.329833	0.294033	0.31074	0.284487	0.3179	0.307399
1	0.609	0.6	0.594	0.601				1/10xGroup 1	0.709	0.688	0.735	0.694	0.67	0.6992		1		0.387112	0.336993	0.449165	0.351313	0.294033	0.363723
5	0.708	0.72	0.803	0.743667				1/2xGroup1	0.767	0.727	0.689	0.68	0.751	0.7228		1		0.525537	0.430072	0.339379	0.3179	0.487351	0.420048
10	0.988	0.999	0.939	0.975333				1xGroup1	0.676	0.694	0.722	0.764	0.763	0.7238		1		0.308353	0.351313	0.418138	0.518377	0.51599	0.422434
15	1.205	1.179	1.185	1.18967				5xGroup1	0.675	0.7	0.689	0.695	0.71	0.6938		1		0.305967	0.365632	0.339379	0.353699	0.389499	0.350835
20	1.341	1.387	1.389	1.37233
							Dark	Water	0.633	0.615	0.628	0.61	0.591	0.6154		1		0.205728	0.162768	0.193795	0.150835	0.105489	0.163723
								1/10xNH4NO3	0.654	0.658	0.672	0.724	0.685	0.6786		1		0.255847	0.265394	0.298807	0.422912	0.329833	0.314558
								1/2xNH4NO3	0.68	0.713	0.729	0.688	0.693	0.7006		1		0.3179	0.396659	0.434845	0.336993	0.348926	0.367064
								1xNH4NO3	0.737	0.734	0.684	0.741	0.691	0.7174		1		0.453938	0.446778	0.327446	0.463484	0.344153	0.40716
								5xNH4NO3	0.695	0.668	0.664	0.66	0.655	0.6684		1		0.353699	0.28926	0.279714	0.270167	0.258234	0.290215
							Dark	1/10xKNO3	0.679	0.672	0.638	0.684	0.643	0.6632		1		0.315513	0.298807	0.217661	0.327446	0.229594	0.277804
								1/2xKNO3	0.672	0.699	0.7	0.71	0.674	0.691		1		0.298807	0.363246	0.365632	0.389499	0.30358	0.344153
								1xKNO3	0.7	0.691	0.681	0.719	0.707	0.6996		1		0.365632	0.344153	0.320286	0.410979	0.382339	0.364678
								5xKNO3	0.691	0.763	0.684	0.749	0.694	0.7162		1		0.344153	0.51599	0.327446	0.482578	0.351313	0.404296
Calibration curve for supplementation of NH4Cl/KCl							Dark	Water	0.666	0.673	0.627	0.653	0.632	0.6502		1		0.216667	0.234896	0.115104	0.182813	0.128125	0.175521
BSA (mg)	Stadard sample			Average				1/10xNH4Cl/KCl	0.671	0.678	0.632	0.654	0.649	0.6568		1		0.229688	0.247917	0.128125	0.185417	0.172396	0.192708
	1	2	3					1/2xNH4Cl/KCl	0.632	0.669	0.7	0.699	0.674	0.6748		1		0.128125	0.224479	0.305208	0.302604	0.2375	0.239583
0	0.53	0.539	0.541	0.536667				1xNH4Cl/KCl	0.679	0.694	0.647	0.649	0.695	0.6728		1		0.250521	0.289583	0.167188	0.172396	0.292187	0.234375
1	0.624	0.618	0.644	0.628667				5xNH4Cl/KCl	0.659	0.629	0.612	0.678	0.601	0.6358		1		0.198438	0.120313	0.0760417	0.247917	0.0473958	0.138021
5	0.81	0.78	0.806	0.798667
10	0.98	1.007	0.976	0.987667
15	1.236	1.217	1.157	1.20333
20	1.258		1.346	1.302

## Sheet: Fig.5
20℃
Calibration curve for 10 DAG				average		10 DAG	Dark		Absorption		Volume of protein solution (ml)		Protein amount (mg)			Light		Absorption		Volume of protein solution (ml)		Protein amount (mg)
BSA (mg)	Stadard sample			Average			Water	Plant #1	0.783		0.5		0.266291			Water	Plant #1	0.743		0.5		0.216165
	1	2	3					Plant #2	0.794		0.5		0.280075				Plant #2	0.691		0.5		0.151003
0	0.507	0.523	0.511	0.513667				Plant #3	0.718		0.5		0.184837				Plant #3	0.702		0.5		0.164787
1	0.617	0.598	0.576	0.597				Plant #4	0.826		0.5		0.320175				Plant #4	0.72		0.5		0.187343
5	0.807	0.886	0.872	0.855				Plant #5	0.687		0.5		0.14599				Plant #5	0.68		0.5		0.137218
10	0.973	0.995	0.975	0.981				Average	0.7616				0.239474				Average	0.7072				0.171303
15	1.174	1.172	1.153	1.16633
20	1.339	1.365	1.323	1.34233			Suc	Plant #1	0.78		0.5		0.262531			Suc	Plant #1	0.72		0.5		0.187343
								Plant #2	0.771		0.5		0.251253				Plant #2	0.677		0.5		0.133459
								Plant #3	0.79		0.5		0.275063				Plant #3	0.622		0.5		0.0645363
								Plant #4	0.736		0.5		0.207393				Plant #4	0.624		0.5		0.0670426
								Plant #5	0.669		0.5		0.123434				Plant #5	0.629		0.5		0.0733083
								Average	0.7492				0.223935				Average	0.6544				0.105138
							MS	Plant #1	1.054		0.5		0.60589			MS	Plant #1	1.023		0.5		0.567043
								Plant #2	1.052		0.5		0.603383				Plant #2	1.004		0.5		0.543233
								Plant #3	1.01		0.5		0.550752				Plant #3	1.066		0.5		0.620927
								Plant #4	1.013		0.5		0.554511				Plant #4	1.048		0.5		0.598371
								Plant #5	1.023		0.5		0.567043				Plant #5	1.047		0.5		0.597118
								Average	1.0304				0.576316				Average	1.0376				0.585338
							Suc+MS	Plant #1	0.983		0.5		0.516917			Suc+MS	Plant #1	1.059		0.5		0.612155
								Plant #2	1.128		0.5		0.698622				Plant #2	0.929		0.5		0.449248
								Plant #3	1.128		0.5		0.698622				Plant #3	0.884		0.5		0.392857
								Plant #4	1.027		0.5		0.572055				Plant #4	0.835		0.5		0.331454
								Plant #5	0.94		0.5		0.463033				Plant #5	0.895		0.5		0.406642
								Average	1.0412				0.58985				Average	0.9204				0.438471
Calibration curve for 14 DAG				average		14 DAG	Dark		Absorption		Volume of protein solution (ml)		Protein amount (mg)			Light		Absorption		Volume of protein solution (ml)		Protein amount (mg)
BSA (mg)	Stadard sample			Average			Water	Plant #1	0.841		1		0.802216			Water	Plant #1	0.614		1		0.173407
	1	2	3					Plant #2	0.707		1		0.431025				Plant #2	0.636		1		0.234349
0	0.502	0.503	0.513	0.506				Plant #3	0.674		1		0.339612				Plant #3	0.62		1		0.190028
1	0.642	0.592	0.601	0.611667				Plant #4	0.651		1		0.2759				Plant #4	0.593		1		0.115235
5	0.774	0.76	0.791	0.775				Plant #5	0.615		1		0.176177				Plant #5	0.601		1		0.137396
10	0.899	0.879	0.906	0.894667				Average	0.6976		1		0.404986				Average	0.6128		1		0.170083
15	1.076	1.088	1.096	1.08667
20	1.281	1.274	1.266	1.27367			Suc	Plant #1	0.679		1		0.353463			Suc	Plant #1	0.58		1		0.0792244
								Plant #2	0.646		1		0.26205				Plant #2	0.554		1		0.00720222
								Plant #3	0.683		1		0.364543				Plant #3	0.556		1		0.0127424
								Plant #4	0.695		1		0.397784				Plant #4	0.544		1		-0.0204986
								Plant #5	0.643		1		0.25374				Plant #5	0.549		1		-0.0066482
								Average	0.6692				0.326316				Average	0.5566				0.0144044
							MS	Plant #1	0.782		1		0.638781			MS	Plant #1	0.931		1		1.05152
								Plant #2	0.888		1		0.93241				Plant #2	0.877		1		0.901939
								Plant #3	0.814		1		0.727424				Plant #3	0.9		1		0.965651
								Plant #4	0.767		1		0.59723				Plant #4	0.869		1		0.879778
								Plant #5	0.748		1		0.544598				Plant #5	0.867		1		0.874238
								Average	0.7998				0.688089				Average	0.8888				0.934626
							Suc+MS	Plant #1	0.716		1		0.455956			Suc+MS	Plant #1	0.817		1		0.735734
								Plant #2	0.764		1		0.58892				Plant #2	0.874		1		0.893629
								Plant #3	0.761		1		0.580609				Plant #3	0.982		1		1.1928
								Plant #4	0.838		1		0.793906				Plant #4	0.928		1		1.04321
								Plant #5	0.807		1		0.708033				Plant #5	0.809		1		0.713573
								Average	0.7772				0.625485				Average	0.882				0.915789
Calibration curve for 20 and 27DAGs				average		20 DAG	Dark		Absorption		Volume of protein solution (ml)		Protein amount (mg)			Light		Absorption		Volume of protein solution (ml)		Protein amount (mg)
BSA (mg)	Stadard sample			Average			Water	Plant #1	0.687		1		0.375623			Water	Plant #1	0.689		1		0.381163
	1	2	3					Plant #2	0.626		1		0.206648				Plant #2	0.606		1		0.151247
0	0.453	0.463	0.467	0.461				Plant #3	0.623		1		0.198338				Plant #3	0.623		1		0.198338
1	0.518	0.525	0.514	0.519				Plant #4	0.632		1		0.223269				Plant #4	0.668		1		0.322992
5	0.684	0.675	0.673	0.677333				Plant #5	0.568		1		0.0459834				Plant #5	0.601		1		0.137396
10	0.899	0.958	0.967	0.941333				Average	0.6272				0.209972				Average	0.6374				0.238227
15	1.077	1.048	1.129	1.08467
20	1.182	1.214	1.185	1.19367			Suc	Plant #1	0.596		1		0.123546			Suc	Plant #1	0.598		1		0.129086
								Plant #2	0.637		1		0.237119				Plant #2	0.637		1		0.237119
								Plant #3	0.62		1		0.190028				Plant #3	0.587		1		0.098615
								Plant #4	0.595		1		0.120776				Plant #4	0.578		1		0.0736842
								Plant #5	0.6		1		0.134626				Plant #5	0.62		1		0.190028
								Average	0.6096				0.161219				Average	0.604				0.145706
							MS	Plant #1	0.818		1		0.738504			MS	Plant #1	1.007		1		1.26205
								Plant #2	0.785		1		0.647091				Plant #2	1.044		1		1.36454
								Plant #3	0.852		1		0.832687				Plant #3	1.053		1		1.38947
								Plant #4	0.8		1		0.688643				Plant #4	1.012		1		1.2759
								Plant #5	0.806		1		0.705263				Plant #5	0.918		1		1.01551
								Average	0.8122				0.722438				Average	1.0068				1.2615
							Suc+MS	Plant #1	0.948		1		1.09861			Suc+MS	Plant #1	0.926		1		1.03767
								Plant #2	0.789		1		0.658172				Plant #2	0.906		1		0.982271
								Plant #3	0.902		1		0.971191				Plant #3	0.804		1		0.699723
								Plant #4	0.755		1		0.563989				Plant #4	0.842		1		0.804986
								Plant #5	0.783		1		0.641551				Plant #5	0.844		1		0.810526
								Average	0.8354				0.786704				Average	0.8644				0.867036
						27 DAG	Dark		Absorption		Volume of protein solution (ml)		Protein amount (mg)			Light		Absorption		Volume of protein solution (ml)		Protein amount (mg)
							Water	Plant #1	0.589		1		0.258201			Water	Plant #1	0.515		1		0.0624339
								Plant #2	0.576		1		0.22381				Plant #2	0.511		1		0.0518519
								Plant #3	0.624		1		0.350794				Plant #3	0.527		1		0.0941799
								Plant #4	0.535		1		0.115344				Plant #4	0.471		1		-0.0539683
								Plant #5	0.52		1		0.0756614				Plant #5	0.474		1		-0.0460317
								Average	0.5688				0.204762				Average	0.4996				0.0216931
							Suc	Plant #1	0.63		1		0.366667			Suc	Plant #1	0.59		1		0.260847
								Plant #2	0.562		1		0.186772				Plant #2	0.54		1		0.128571
								Plant #3	0.541		1		0.131217				Plant #3	0.524		1		0.0862434
								Plant #4	0.544		1		0.139153				Plant #4	0.501		1		0.0253968
								Plant #5	0.607		1		0.30582				Plant #5	0.513		1		0.0571429
								Average	0.5768				0.225926				Average	0.5336				0.11164
							MS	Plant #1	0.628		1		0.361376			MS	Plant #1	0.767		1		0.729101
								Plant #2	0.682		1		0.504233				Plant #2	0.805		1		0.82963
								Plant #3	0.654		1		0.430159				Plant #3	0.835		1		0.908995
								Plant #4	0.698		1		0.546561				Plant #4	0.83		1		0.895767
								Plant #5	0.594		1		0.271429				Plant #5	0.928		1		1.15503
								Average	0.6512				0.422751				Average	0.833				0.903704
							Suc+MS	Plant #1	0.684		1		0.509524			Suc+MS	Plant #1	1.123		1		1.6709
								Plant #2	0.754		1		0.694709				Plant #2	0.945		1		1.2
								Plant #3	0.763		1		0.718519				Plant #3	1.007		1		1.36402
								Plant #4	0.796		1		0.80582				Plant #4	0.819		1		0.866667
								Plant #5	0.793		1		0.797884				Plant #5	0.683		1		0.506878
								Average	0.758				0.705291				Average	0.9154				1.12169
35℃
Calibration curve for 4, 7 and 10 DAGs						4 DAG	Dark		Absorption		Volume of protein solution (ml)		Protein amount (mg)			Light		Absorption		Volume of protein solution (ml)		Protein amount (mg)
BSA (mg)	Stadard sample			Average			Water	Plant #1	0.789		0.5		0.301179			Water	Plant #1	0.723		0.5		0.223349
	1	2	3					Plant #2	0.788		0.5		0.3				Plant #2	0.731		0.5		0.232783
0	0.503	0.503	0.509	0.505				Plant #3	0.739		0.5		0.242217				Plant #3	0.75		0.5		0.255189
1	0.57	0.588	0.559	0.572333				Plant #4	0.721		0.5		0.220991				Plant #4	0.693		0.5		0.187972
5	0.753	0.765	0.794	0.770667				Plant #5	0.708		0.5		0.20566				Plant #5	0.666		0.5		0.156132
10	0.976	0.966	0.987	0.976333				Average	0.749				0.254009				Average	0.7126				0.211085
15	1.168	1.204	1.187	1.18633
20	1.382	1.351	1.329	1.354			Suc	Plant #1	0.692		0.5		0.186792			Suc	Plant #1	0.681		0.5		0.173821
								Plant #2	0.535		0.5		0.00165094				Plant #2	0.74		0.5		0.243396
								Plant #3	0.623		0.5		0.105425				Plant #3	0.662		0.5		0.151415
								Plant #4	0.632		0.5		0.116038				Plant #4	0.624		0.5		0.106604
								Plant #5	0.649		0.5		0.136085				Plant #5	0.678		0.5		0.170283
								Average	0.6262				0.109198				Average	0.677				0.169104
							MS	Plant #1	0.847		0.5		0.369575			MS	Plant #1	0.92		0.5		0.45566
								Plant #2	0.822		0.5		0.340094				Plant #2	0.89		0.5		0.420283
								Plant #3	0.885		0.5		0.414387				Plant #3	0.854		0.5		0.37783
								Plant #4	0.852		0.5		0.375472				Plant #4	0.994		0.5		0.542925
								Plant #5	0.861		0.5		0.386085				Plant #5	0.897		0.5		0.428538
								Average	0.8534				0.377123				Average	0.911				0.445047
							Suc+MS	Plant #1	0.795		0.5		0.308255			Suc+MS	Plant #1	0.836		0.5		0.356604
								Plant #2	0.818		0.5		0.335377				Plant #2	0.862		0.5		0.387264
								Plant #3	0.805		0.5		0.320047				Plant #3	0.744		0.5		0.248113
								Plant #4	0.826		0.5		0.344811				Plant #4	0.682		0.5		0.175
								Plant #5	0.711		0.5		0.209198				Plant #5	0.785		0.5		0.296462
								Average	0.791				0.303538				Average	0.7818				0.292689
						7 DAG	Dark		Absorption		Volume of protein solution (ml)		Protein amount (mg)			Light		Absorption		Volume of protein solution (ml)		Protein amount (mg)
							Water	Plant #1	0.708		0.5		0.203302			Water	Plant #1	0.79		0.5		0.3
								Plant #2	0.74		0.5		0.241038				Plant #2	0.72		0.5		0.217453
								Plant #3	0.718		0.5		0.215094				Plant #3	0.787		0.5		0.296462
								Plant #4	0.743		0.5		0.244575				Plant #4	0.789		0.5		0.298821
								Plant #5	0.73		0.5		0.229245				Plant #5	0.782		0.5		0.290566
								Average	0.7278				0.226651				Average	0.7736				0.28066
							Suc	Plant #1	0.633		0.5		0.114858			Suc	Plant #1	0.719		0.5		0.216274
								Plant #2	0.741		0.5		0.242217				Plant #2	0.717		0.5		0.213915
								Plant #3	0.766		0.5		0.271698				Plant #3	0.706		0.5		0.200943
								Plant #4	0.646		0.5		0.130189				Plant #4	0.798		0.5		0.309434
								Plant #5	0.729		0.5		0.228066				Plant #5	0.79		0.5		0.3
								Average	0.703				0.197406				Average	0.746				0.248113
							MS	Plant #1	0.859		0.5		0.381368			MS	Plant #1	1.171		0.5		0.749292
								Plant #2	0.91		0.5		0.441509				Plant #2	1.001		0.5		0.548821
								Plant #3	0.895		0.5		0.423821				Plant #3	1.061		0.5		0.619575
								Plant #4	0.886		0.5		0.413208				Plant #4	1.078		0.5		0.639623
								Plant #5	0.93		0.5		0.465094				Plant #5	1.099		0.5		0.664387
								Average	0.896				0.425				Average	1.082				0.64434
							Suc+MS	Plant #1	1.019		0.5		0.570047			Suc+MS	Plant #1	0.978		0.5		0.521698
								Plant #2	0.939		0.5		0.475708				Plant #2	1.084		0.5		0.646698
								Plant #3	0.956		0.5		0.495755				Plant #3	1.003		0.5		0.551179
								Plant #4	0.815		0.5		0.329481				Plant #4	0.961		0.5		0.501651
								Plant #5	0.88		0.5		0.406132				Plant #5	0.979		0.5		0.522877
								Average	0.9218				0.455425				Average	1.001				0.548821
						10 DAG	Dark		Absorption		Volume of protein solution (ml)		Protein amount (mg)			Light		Absorption		Volume of protein solution (ml)		Protein amount (mg)
							Water	Plant #1	0.614		1		0.206856			Water	Plant #1	0.714		1		0.443262
								Plant #2	0.583		1		0.13357				Plant #2	0.694		1		0.395981
								Plant #3	0.626		1		0.235225				Plant #3	0.681		1		0.365248
								Plant #4	0.542		1		0.036643				Plant #4	0.636		1		0.258865
								Plant #5	0.575		1		0.114657				Plant #5	0.601		1		0.176123
								Average	0.588				0.14539				Average	0.6652				0.327896
							Suc	Plant #1	0.593		1		0.15721			Suc	Plant #1	0.651		1		0.294326
								Plant #2	0.646		1		0.282506				Plant #2	0.623		1		0.228132
								Plant #3	0.609		1		0.195035				Plant #3	0.556		1		0.06974
								Plant #4	0.662		1		0.320331				Plant #4	0.593		1		0.15721
								Plant #5	0.567		1		0.0957447				Plant #5	0.576		1		0.117021
								Average	0.6154				0.210165				Average	0.5998				0.173286
							MS	Plant #1	0.736		1		0.495272			MS	Plant #1	0.952		1		1.00591
								Plant #2	0.751		1		0.530733				Plant #2	0.798		1		0.641844
								Plant #3	0.684		1		0.37234				Plant #3	0.838		1		0.736407
								Plant #4	0.753		1		0.535461				Plant #4	0.829		1		0.71513
								Plant #5	0.671		1		0.341608				Plant #5	0.812		1		0.674941
								Average	0.719				0.455083				Average	0.8458				0.754846
							Suc+MS	Plant #1	0.738		1		0.5			Suc+MS	Plant #1	0.807		1		0.663121
								Plant #2	0.707		1		0.426714				Plant #2	0.856		1		0.77896
								Plant #3	0.703		1		0.417258				Plant #3	0.809		1		0.667849
								Plant #4	0.668		1		0.334515				Plant #4	0.757		1		0.544917
								Plant #5	0.662		1		0.320331				Plant #5	0.748		1		0.523641
								Average	0.6956				0.399764				Average	0.7954				0.635697
Calibration curve for 14 DAG						14 DAG	Dark		Absorption		Volume of protein solution (ml)		Protein amount (mg)			Light		Absorption		Volume of protein solution (ml)		Protein amount (mg)
BSA (mg)	Stadard sample			Average			Water	Plant #1	0.623		1		0.228132			Water	Plant #1	0.596		1		0.164303
	1	2	3					Plant #2	0.601		1		0.176123				Plant #2	0.631		1		0.247045
0	0.543	0.5	0.512	0.518333				Plant #3	0.646		1		0.282506				Plant #3	0.639		1		0.265957
1	0.558	0.522	0.527	0.535667				Plant #4	0.55		1		0.0555556				Plant #4	0.607		1		0.190307
5	0.76	0.77	0.746	0.758667				Plant #5	0.581		1		0.128842				Plant #5	0.584		1		0.135934
10	0.992	0.992	0.994	0.992667				Average	0.6002				0.174232				Average	0.6114				0.200709
15	1.115	1.182	1.223	1.17333
20	1.345	1.343	1.331	1.33967			Suc	Plant #1	0.603		1		0.180851			Suc	Plant #1	0.721		1		0.459811
								Plant #2	0.611		1		0.199764				Plant #2	0.688		1		0.381797
								Plant #3	0.643		1		0.275414				Plant #3	0.695		1		0.398345
								Plant #4	0.605		1		0.185579				Plant #4	0.634		1		0.254137
								Plant #5	0.637		1		0.261229				Plant #5	0.586		1		0.140662
								Average	0.6198				0.220567				Average	0.6648				0.32695
							MS	Plant #1	0.705		1		0.421986			MS	Plant #1	0.833		1		0.724586
								Plant #2	0.713		1		0.440898				Plant #2	0.847		1		0.757683
								Plant #3	0.742		1		0.509456				Plant #3	0.894		1		0.868794
								Plant #4	0.739		1		0.502364				Plant #4	0.948		1		0.996454
								Plant #5	0.696		1		0.400709				Plant #5	0.768		1		0.570922
								Average	0.719				0.455083				Average	0.858				0.783688
							Suc+MS	Plant #1	0.751		1		0.530733			Suc+MS	Plant #1	0.872		1		0.816785
								Plant #2	0.779		1		0.596927				Plant #2	0.857		1		0.781324
								Plant #3	0.695		1		0.398345				Plant #3	0.878		1		0.830969
								Plant #4	0.755		1		0.540189				Plant #4	0.974		1		1.05792
								Plant #5	0.781		1		0.601655				Plant #5	0.903		1		0.890071
								Average	0.7522				0.53357				Average	0.8968				0.875414

## Sheet: Fig.6
																									Plate area (cm^2)	63.6173
Calibration curve for 4 and 7 DAGs						4 DAG	Dark		Absorption							Volume of protein solution (ml)		Protein amount (mg)							Protein amount (mg)/plate	Protein amount (mg/cm2)
BSA (mg)	Stadard sample			Average				Seed number	Plant #1	Plant #2	Plant #3	Plant #4	Plant #5	Average				Plant #1	Plant #2	Plant #3	Plant #4	Plant #5	Average
	1	2	3				Water	3	0.65	0.697	0.626	0.622	0.588	0.6366		0.5		0.102899	0.159662	0.073913	0.0690821	0.0280193	0.086715		0.260145	0.00408922
0	0.512	0.508	0.51	0.51				10	0.677	0.731	0.681	0.732	0.63	0.6902		0.5		0.135507	0.200725	0.140338	0.201932	0.078744	0.151449		1.51449	0.0238063
1		0.577	0.574	0.5755				30	0.693	0.562	0.595	0.597	0.618	0.613		0.5		0.154831	-0.00338164	0.0364734	0.0388889	0.0642512	0.0582126		1.74638	0.0274513
5	0.874	0.826	0.795	0.831667				100	0.685	0.653	0.654	0.667	0.663	0.6644		0.5		0.145169	0.106522	0.107729	0.12343	0.118599	0.12029		12.029	0.189084
10	1.041	1.097	1.041	1.05967			MS	3	0.902	0.84	0.752	0.738	0.67	0.7804		0.5		0.407246	0.332367	0.226087	0.209179	0.127053	0.260386		0.781159	0.0122791
15	1.147	1.191	1.201	1.17967				10	0.923	0.699	0.697	0.747	0.771	0.7674		0.5		0.432609	0.162077	0.159662	0.220048	0.249034	0.244686		2.44686	0.0384622
20	1.347	1.327	1.355	1.343				30	0.841	0.77	0.842	0.692	0.749	0.7788		0.5		0.333575	0.247826	0.334783	0.153623	0.222464	0.258454		7.75362	0.121879
								100	0.688	0.713	0.608	0.81	0.696	0.703		0.5		0.148792	0.178986	0.0521739	0.296135	0.158454	0.166908		16.6908	0.262363
						7 DAG			Absorption							Volume of protein solution (ml)		Protein amount (mg)
								Seed number	Plant #1	Plant #2	Plant #3	Plant #4	Plant #5	Average				Plant #1	Plant #2	Plant #3	Plant #4	Plant #5	Average
							Water	3	0.819	0.729	0.715	0.68	0.809	0.7504		0.5		0.307005	0.198309	0.181401	0.13913	0.294928	0.224155		0.672464	0.0105705
								10	0.837	0.897	0.818	0.786	0.753	0.8182		0.5		0.328744	0.401208	0.305797	0.26715	0.227295	0.306039		3.06039	0.0481062
								30	0.817	0.816	0.746	0.725	0.757	0.7722		0.5		0.304589	0.303382	0.218841	0.193478	0.232126	0.250483		7.51449	0.11812
								100	0.73	0.686	0.771	0.668	0.631	0.6972		0.5		0.199517	0.146377	0.249034	0.124638	0.0799517	0.159903		15.9903	0.251352
							MS	3	0.971	1.059	0.971	0.931	0.564	0.8992		0.5		0.49058	0.59686	0.49058	0.442271	-0.000966184	0.403865		1.21159	0.0190451
								10	1.044	0.989	0.99	0.781	0.955	0.9518		0.5		0.578744	0.512319	0.513527	0.261111	0.471256	0.467391		4.67391	0.0734693
								30	0.909	0.779	0.778	0.85	0.824	0.828		0.5		0.4157	0.258696	0.257488	0.344444	0.313043	0.317874		9.53623	0.1499
								100	0.913	0.901	0.913	0.758	0.753	0.8476		0.5		0.420531	0.406039	0.420531	0.233333	0.227295	0.341546		34.1546	0.536876
Calibration curve for 10 and 12 DAGs						10 DAG			Absorption							Volume of protein solution (ml)		Protein amount (mg)
BSA (mg)	Stadard sample			Average				Seed number	Plant #1	Plant #2	Plant #3	Plant #4	Plant #5	Average				Plant #1	Plant #2	Plant #3	Plant #4	Plant #5	Average
	1	2	3				Water	3	0.711	0.615	0.622	0.704	0.643	0.659		1		0.38404	0.144638	0.162095	0.366584	0.214464	0.254364		0.763092	0.0119951
0	0.509	0.512	0.513	0.511333				10	0.745	0.702	0.625	0.622	0.635	0.6658		1		0.468828	0.361596	0.169576	0.162095	0.194514	0.271322		2.71322	0.0426491
1	0.594	0.586	0.602	0.594				30	0.698	0.675	0.668	0.72	0.733	0.6988		1		0.351621	0.294264	0.276808	0.406484	0.438903	0.353616		10.6085	0.166755
5	0.818	0.786	0.745	0.783				100	0.698	0.653	0.616	0.656	0.652	0.655		1		0.351621	0.239401	0.147132	0.246883	0.236908	0.244389		24.4389	0.384155
10	0.981	1.032	1.017	1.01			MS	3	0.872	0.917	0.837	0.832	0.804	0.8524		1		0.785536	0.897756	0.698254	0.685786	0.61596	0.736658		2.20998	0.0347386
15	1.173	1.162	1.185	1.17333				10	0.849	0.9	0.824	0.804	0.844	0.8442		1		0.72818	0.855362	0.665835	0.61596	0.715711	0.716209		7.16209	0.112581
20	1.32	1.308	1.321	1.31633				30	0.836	0.851	0.85	0.785	0.841	0.8326		1		0.695761	0.733167	0.730673	0.568579	0.708229	0.687282		20.6185	0.324102
								100	0.694	0.711	0.745	0.697	0.721	0.7136		1		0.341646	0.38404	0.468828	0.349127	0.408978	0.390524		39.0524	0.613864
						12 DAG			Absorption							Volume of protein solution (ml)		Protein amount (mg)
								Seed number	Plant #1	Plant #2	Plant #3	Plant #4	Plant #5					Plant #1	Plant #2	Plant #3	Plant #4	Plant #5	Average
							Water	3	0.795	0.717	0.729	0.634	0.673	0.7096		1		0.593516	0.399002	0.428928	0.19202	0.289277	0.380549		1.14165	0.0179455
								10	0.747	0.733	0.642	0.669	0.593	0.6768		1		0.473815	0.438903	0.21197	0.279302	0.0897756	0.298753		2.98753	0.046961
								30	0.734	0.719	0.715	0.623	0.712	0.7006		1		0.441397	0.40399	0.394015	0.164589	0.386534	0.358105		10.7431	0.168872
								100	0.647	0.561	0.664	0.596	0.664	0.6264		1		0.224439	0.00997506	0.266833	0.0972569	0.266833	0.173067		17.3067	0.272045
							MS	3	0.865	0.883	0.81	0.869	0.848	0.855		1		0.76808	0.812968	0.630923	0.778055	0.725686	0.743142		2.22943	0.0350444
								10	0.922	0.895	0.828	0.965	0.766	0.8752		1		0.910224	0.842893	0.67581	1.01746	0.521197	0.793516		7.93516	0.124733
								30	0.874	0.779	0.882	0.859	0.771	0.833		1		0.790524	0.553616	0.810474	0.753117	0.533666	0.688279		20.6484	0.324572
								100	0.75	0.745	0.724	0.633	0.724	0.7152		1		0.481297	0.468828	0.416459	0.189526	0.416459	0.394514		39.4514	0.620136
Calibration curve for 14 DAG						14 DAG			Absorption							Volume of protein solution (ml)		Protein amount (mg)
BSA (mg)	Stadard sample			Average				Seed number	Plant #1	Plant #2	Plant #3	Plant #4	Plant #5	Average				Plant #1	Plant #2	Plant #3	Plant #4	Plant #5	Average
	1	2	3				Water	3	0.601	0.575	0.576	0.607	0.581	0.588		1		0.137766	0.068617	0.0712766	0.153723	0.0845745	0.103191		0.309574	0.0048662
0	0.505	0.509	0.516	0.51				10	0.669	0.654	0.637	0.641	0.552	0.6306		1		0.318617	0.278723	0.233511	0.244149	0.00744681	0.216489		2.16489	0.03403
1	0.622	0.597	0.591	0.603333				30	0.641	0.641	0.721	0.623	0.637	0.6526		1		0.244149	0.244149	0.456915	0.196277	0.233511	0.275		8.25	0.129682
5	0.757	0.75	0.759	0.755333				100	0.635	0.661	0.681	0.536	0.621	0.6268		1		0.228191	0.29734	0.350532	-0.0351064	0.190957	0.206383		20.6383	0.324414
10	0.944	0.945	0.93	0.939667			MS	3	0.69	0.846	0.7	0.85	0.849	0.787		1		0.374468	0.789362	0.401064	0.8	0.79734	0.632447		1.89734	0.0298243
15	1.133	1.129	1.108	1.12333				10	0.715	0.833	0.738	0.718	0.753	0.7514		1		0.440957	0.754787	0.502128	0.448936	0.542021	0.537766		5.37766	0.0845315
20	1.263	1.286	1.292	1.28033				30	0.751	0.76	0.77	0.698	0.745	0.7448		1		0.536702	0.560638	0.587234	0.395745	0.520745	0.520213		15.6064	0.245317
								100	0.652	0.559	0.678	0.59	0.593	0.6144		1		0.273404	0.0260638	0.342553	0.108511	0.116489	0.173404		17.3404	0.272574

## Sheet: Fig.7(b-e)
Calibration curve						12 DAG			Absorption							Volume of protein solution (ml)		Protein amount (mg)
BSA (mg)	Stadard sample			Average					Plant #1	Plant #2	Plant #3	Plant #4	Plant #5	Average				Plant #1	Plant #2	Plant #3	Plant #4	Plant #5	Average
	1	2	3			Dark	Water	cut	0.587	0.6	0.614	0.587	0.59	0.5956		1		0.163834	0.192157	0.222658	0.163834	0.17037	0.182571
0	0.525	0.522	0.52	0.522333			Water	uncut	0.628	0.664	0.687	0.691	0.647	0.6634		1		0.253159	0.33159	0.381699	0.390414	0.294553	0.330283
1	0.553	0.557	0.553	0.554333			Suc + MS	cut	0.705	0.734	0.752	0.798	0.763	0.7504		1		0.420915	0.484096	0.523312	0.623529	0.547277	0.519826
5	0.725	0.726	0.718	0.723			Suc + MS	uncut	0.971	0.901	0.881	0.87	0.796	0.8838		1		1.00044	0.84793	0.804357	0.780392	0.619172	0.810458
10	0.987	0.961	0.99	0.979333
15	1.194	1.223	1.203	1.20667		Light	Water	cut	0.61	0.576	0.592	0.619	0.574	0.5942		1		0.213943	0.139869	0.174728	0.233551	0.135512	0.179521
20	1.403	1.437	1.432	1.424			Water	uncut	0.71	0.737	0.659	0.669	0.612	0.6774		1		0.431808	0.490632	0.320697	0.342484	0.218301	0.360784
							Suc + MS	cut	0.937	0.915	0.867	0.975	0.906	0.92		1		0.926362	0.878431	0.773856	1.00915	0.858824	0.889325
							Suc + MS	uncut	1.086	0.895	1.019	0.972	1.004	0.9952		1		1.25098	0.834858	1.10501	1.00261	1.07233	1.05316
Seed	Weight (mg)
	uncut	cut
1	22	13.3
2	26	11.9
3	24	10.6
4	26	14
5	26	11.9
6	24	14.5
7	24	11.8
8	24	11.5
9	26	10.7
10	25	13.6
11	24	10.8
12	22	12.7
13	22	12.5
14	24	9.1
15	21	11.9
16	25	12.5
17	22	12.4
18	22	10.7
19	22	11.4
20	22	12.9
21	23	12.8
22	21	11
23	23	9.4
24	22	11.5
25	21	13.2
26	19	12.2
27	22	13
28	22	11.4
29	21	13.1
30	23	14
31	24	12.2
32	20	10.2
33	22	11.7
34	22	9.2
35	21	13.8
36	22	12
37	22	11.9
38	23	10.6
39	21	11.4
40	25	11.7
Average	22.8	11.925

## Sheet: Fig.7(g,h)
Protein amount
Calibration curve						11 DAG	Dark	Absorption							Volume of protein solution (ml)		Protein ampount (mg)								11 DAG		Absorption							Volume of protein solution (ml)		Protein ampount (mg)
BSA (mg)	Stadard sample			Average				Plant #1	Plant #2	Plant #3	Plant #4	Plant #5	Average				Plant #1	Plant #2	Plant #3	Plant #4	Plant #5	Average		Light			Plant #1	Plant #2	Plant #3	Plant #4	Plant #5	Average				Plant #1	Plant #2	Plant #3	Plant #4	Plant #5	Average
	1	2	3			Kasalath	Water	0.574	0.606	0.61	0.577	0.626	0.5986		1		0.113559	0.191041	0.200726	0.120823	0.239467	0.173123			Kasalath	Water	0.624	0.607	0.634	0.661	0.614	0.628		1		0.234625	0.193462	0.258838	0.324213	0.210412	0.24431
0	0.512	0.507	0.501	0.506667			Suc+MS	0.695	0.683	0.746	0.68		0.701		1		0.406538	0.377482	0.530024	0.370218		0.421065				Suc+MS	0.937	1.193	1.009	0.806	0.766	0.9422		1		0.992494	1.61235	1.16683	0.675303	0.57845	1.00508
1	0.563	0.569	0.566	0.566		Nipponbare	Water	0.621	0.65	0.618	0.63	0.651	0.634		1		0.227361	0.297579	0.220097	0.249153	0.3	0.258838			Nipponbare	Water	0.622	0.617	0.59	0.584	0.582	0.599		1		0.229782	0.217676	0.1523	0.137772	0.13293	0.174092
5	0.739	0.757	0.783	0.759667			Suc+MS	0.813	0.783	0.844	0.766	0.79	0.7992		1		0.692252	0.619613	0.767312	0.57845	0.636562	0.658838				Suc+MS	0.882	1.041	0.951	0.925	0.805	0.9208		1		0.859322	1.24431	1.02639	0.963438	0.672881	0.953269
10	0.936	0.931	0.945	0.937333		Kusayutaka	Water	0.677	0.652	0.587	0.639	0.575	0.626		1		0.362954	0.302421	0.145036	0.270944	0.115981	0.239467			Kusayutaka	Water	0.625	0.672	0.583	0.629	0.621	0.626		1		0.237046	0.350847	0.135351	0.246731	0.227361	0.239467
15	1.174	1.174	1.155	1.16767			Suc+MS	0.87	0.815	0.854	0.881	0.78	0.84		1		0.830266	0.697094	0.791525	0.856901	0.612349	0.757627				Suc+MS	0.975	1.047	0.922	0.986	0.852	0.9564		1		1.0845	1.25884	0.956174	1.11114	0.786683	1.03947
20	1.364	1.323	1.315	1.334
Seed weight （mg）
Cultivar	Seed										Average
	1	2	3	4	5	6	7	8	9	10
Yamadanishiki	25	21	24	20	25	23	23	21	22	22	22.6
Kasalath	15	19	14	13	16	19	15	16	14	15	15.6
Nipponbare	22	26	24	26	26	24	24	24	26	25	24.7
Kusayutaka	36	32	32	29	35	31	31	28	32	34	32
